# Supplementary material for: Characterizing tumor microenvironment heterogeneity in EBV+ nTNKL vs ENKTL using spatial transcriptomics and MIF
Source: Front Immunol. 2026 Feb 11;17:1717844. doi: 10.3389/fimmu.2026.1717844 (PMC12933425; doi:10.3389/fimmu.2026.1717844)
Supplement: Supplementary file 3 [file Table1.xlsx]

## Sheet: Table S1
Table S1 Clinical characteristics for enrolled patients
Sample	Gender	Age（year）	Lugano stage	Spot counts	Median nGene per spot	Median nUMI	Median nGene
Case1	Male	41	/	2683	18007	2646	2016
Case2	Male	34	Ⅰ	2215	17982	1857	1636
Case3	Male	14	Ⅲ	4446	18121	34845	8251
