# Supplementary material for: Characterizing tumor microenvironment heterogeneity in EBV+ nTNKL vs ENKTL using spatial transcriptomics and MIF
Source: Front Immunol. 2026 Feb 11;17:1717844. doi: 10.3389/fimmu.2026.1717844 (PMC12933425; doi:10.3389/fimmu.2026.1717844)
Supplement: Supplementary file 4 [file Table2.xlsx]

## Sheet: Table S2
Table S2 The primary antibodies used in this study
Primary antibodies	source	Cat#
GZMB	servicebio	GB15092
CD56	servicebio	GB12041
CD3	servicebio	GB12014
CD4	servicebio	GB13588
CD8	servicebio	GB12068
LMP1	abcam	ab78113
FOXP3	servicebio	GB1123245
CD25	Bioss	BSM-60613R
CD69	servicebio	GB115670
PDL1	servicebio	GB13596
