# Supplementary material for: Characterizing tumor microenvironment heterogeneity in EBV+ nTNKL vs ENKTL using spatial transcriptomics and MIF
Source: Front Immunol. 2026 Feb 11;17:1717844. doi: 10.3389/fimmu.2026.1717844 (PMC12933425; doi:10.3389/fimmu.2026.1717844)
Supplement: Supplementary file 5 [file Table3.xlsx]

## Sheet: Table S3
Table S3 Ligand–receptor interactions associated with enriched signaling pathways of ENKTL
features	clusters	avgExpr	logFC	auc	pvalues	pvalues.adj	pct.1	pct.2
BMP6	Neutrophils	0.141233	0.0570257	0.536313	0.00220769	0.0302559	18.6603	11.4158
BMP5	Malignant NK cell	0.0809962	0.0241403	0.51663	0.0071155	0.0438315	10.9266	7.56303
BMP3	Malignant NK cell	0.0670924	0.0202743	0.514068	0.0142023	0.0687783	9.26573	6.44258
BMP2	Neutrophils	0.123837	0.0458234	0.527597	0.0148501	0.108886	15.7895	10.3689
