# Supplementary material for: Characterizing tumor microenvironment heterogeneity in EBV+ nTNKL vs ENKTL using spatial transcriptomics and MIF
Source: Front Immunol. 2026 Feb 11;17:1717844. doi: 10.3389/fimmu.2026.1717844 (PMC12933425; doi:10.3389/fimmu.2026.1717844)
Supplement: Supplementary file 6 [file Table4.xlsx]

## Sheet: Table S4
Table S4 Ligand–receptor interactions associated with enriched signaling pathways of EBV+ nTNKL
features	clusters	avgExpr	logFC	auc	pvalues	pvalues.adj	pct.1	pct.2
CCL21	Plasma cell	3.42509	1.63039	0.941741	2.15141e-233	1.65659e-230	100	90.1157
CCL8	Fibroblasts	2.44384	0.969735	0.843312	8.60179e-191	9.46197e-189	99.8745	92.4855
CCL2	Fibroblasts	2.30522	0.570181	0.778772	1.82352e-126	9.36076e-125	99.8745	97.4952
CCL5	Fibroblasts	3.46607	0.317315	0.753223	3.8467e-104	1.28781e-102	100	100
CCL3	Malignant T cell	1.36657	0.71676	0.791319	4.28469e-60	1.37467e-58	93.9623	62.5839
CCL18	Malignant T cell	0.709061	0.46701	0.723699	8.33418e-51	2.2919e-49	68.6792	26.9268
CCL18	Cancer-associated macrophages	0.506654	0.27904	0.644421	4.17046e-44	1.2845e-42	52.9887	25.0992
CCL17	Malignant T cell	0.202738	0.167602	0.610098	8.08479e-44	1.72925e-42	26.7925	4.86089
CCL14	Plasma cell	0.570947	0.338727	0.646924	4.56041e-43	2.0656e-41	50.6494	23.4841
CCL22	Malignant T cell	0.452818	0.331488	0.661147	8.94919e-43	1.81339e-41	44.5283	13.5273
CCL2	Endothelial cell	2.21896	0.401698	0.701211	2.21843e-42	4.61673e-41	99.7712	97.8003
CCL19	Malignant T cell	3.71947	0.575467	0.739311	2.12383e-38	3.80314e-37	99.6226	99.2645
CCL19	NK cell	3.63303	0.486053	0.716375	1.41393e-34	5.44363e-32	100	99.2256
CCL4	Fibroblasts	1.37284	0.297009	0.637434	9.58415e-33	8.48252e-32	95.2321	85.8189
CCL19	Plasma cell	3.48193	0.348321	0.638694	1.45314e-24	3.49661e-23	100	99.1588
CCL22	Cancer-associated macrophages	0.291099	0.175986	0.582065	9.37248e-24	1.44336e-22	28.9176	13.0545
CCL24	Malignant T cell	0.21365	0.16196	0.589017	2.6261e-23	2.93058e-22	24.5283	7.19539
CCL3	Cancer-associated macrophages	0.914752	0.255589	0.620043	3.09984e-22	4.50354e-21	79.9677	61.7021
CCL3L1	Malignant T cell	0.220655	0.151712	0.595968	7.66769e-22	7.97854e-21	28.3019	9.46594
CCL8	Endothelial cell	2.01795	0.362722	0.638821	4.78787e-21	6.95596e-20	98.627	93.5702
CCL21	NK cell	2.5463	0.539091	0.659579	1.36606e-19	1.31484e-17	99.6587	90.9326
CCL26	Fibroblasts	0.0882826	0.058699	0.539367	3.44776e-16	1.95204e-15	12.0452	4.20039
CCL8	Malignant T cell	2.06051	0.388934	0.647872	9.53712e-16	8.4409e-15	97.3585	93.9559
CCL4	Malignant T cell	1.44569	0.3255	0.642567	5.06498e-15	4.28576e-14	93.2075	87.5919
CCL13	Endothelial cell	0.394169	0.145991	0.575664	3.58223e-10	2.731e-09	43.2494	29.4755
CCL3L1	Cancer-associated macrophages	0.129346	0.0593888	0.542281	1.12934e-09	7.2466e-09	17.9321	9.37613
CCL21	B cell	2.31792	0.303715	0.586278	4.44752e-09	2.19525e-08	97.9638	90.7458
CCL1	Malignant T cell	0.0944112	0.0588357	0.535983	8.88849e-07	4.09829e-06	12.0755	4.98881
CCL13	Malignant T cell	0.378884	0.12138	0.570916	2.49657e-06	1.08608e-05	44.1509	30.1567
CCL28	B cell	0.231064	0.085163	0.548302	3.53031e-06	1.35241e-05	28.733	19.8305
CCL17	Cancer-associated macrophages	0.0787655	0.0373518	0.525047	5.48284e-06	2.42631e-05	10.6624	5.66174
CCL26	Malignant T cell	0.0810851	0.0409051	0.530463	6.46647e-05	0.000237104	11.6981	5.56444
CCL1	Cancer-associated macrophages	0.0654983	0.0309798	0.519548	0.000121627	0.000465933	8.72375	4.83231
CCL13	Cancer-associated macrophages	0.31915	0.0638069	0.539888	0.000138056	0.000526252	38.2876	29.679
CCL23	Malignant T cell	0.0826152	0.0409045	0.528665	0.00025893	0.000890825	11.6981	5.98017
CCL19	Cancer-associated macrophages	3.27231	0.101957	0.532174	0.012167	0.0336999	99.6769	99.2066
CCL11	NK cell	0.0520452	0.0209553	0.515116	0.0200759	0.0990927	7.50853	4.48532
CCL23	Cancer-associated macrophages	0.0582288	0.0162963	0.512026	0.0273891	0.0684727	8.40065	5.9863
CCL18	NK cell	0.337978	0.0650623	0.531341	0.027908	0.126673	35.4949	29.687
CCL5	NK cell	3.26365	0.0441544	0.538758	0.0279667	0.126673	100	100
CCL16	NK cell	0.00236569	0.00214202	0.501545	0.0373615	0.15635	0.341297	0.0322685
CCL5	Cancer-associated macrophages	3.24673	0.028644	0.526226	0.0408883	0.09179	100	100
