# Supplementary material for: Characterizing tumor microenvironment heterogeneity in EBV+ nTNKL vs ENKTL using spatial transcriptomics and MIF
Source: Front Immunol. 2026 Feb 11;17:1717844. doi: 10.3389/fimmu.2026.1717844 (PMC12933425; doi:10.3389/fimmu.2026.1717844)
Supplement: Supplementary file 7 [file Table5.xlsx]

## Sheet: Table S5
Table S5 Ligand–receptor interactions associated with enriched signaling pathways in ENKTL
LRsig.interaction_name	LRsig.pathway_name	LRsig.ligand	LRsig.receptor	LRsig.evidence	LRsig.annotation	LRsig.interaction_name_2	LRsig.is_neurotransmitter	LRsig.ligand.symbol	LRsig.ligand.family	LRsig.ligand.location	LRsig.ligand.keyword	LRsig.ligand.secreted_type	LRsig.ligand.transmembrane	LRsig.receptor.symbol	LRsig.receptor.family	LRsig.receptor.location	LRsig.receptor.keyword	LRsig.receptor.surfaceome_main	LRsig.receptor.surfaceome_sub	LRsig.receptor.adhesome	LRsig.receptor.secreted_type	LRsig.receptor.transmembrane	LRsig.version
TGFB1_TGFBR1_TGFBR2	TGFb	TGFB1	TGFbR1_R2	KEGG: hsa04350	Secreted Signaling	TGFB1 - (TGFBR1+TGFBR2)	FALSE	TGFB1	TGF-beta	Extracellular matrix, Secreted, Extracellular space	Disease variant, Signal, Reference proteome, Extracellular matrix, Disulfide bond, Secreted, Mitogen, Growth factor, Direct protein sequencing, Cleavage on pair of basic residues, 3D-structure, Glycoprotein	growth factor	FALSE	TGFBR2, TGFBR1	Protein kinase superfamily, TKL Ser/Thr protein kinase	Cell membrane, Secreted, Membrane raft, Cell surface, Cell junction, Tight junction	Membrane, Secreted, Disulfide bond, Kinase, Transmembrane, Differentiation, ATP-binding, Receptor, Alternative splicing, Aortic aneurysm, Transferase, Glycoprotein, Manganese, Disease variant, Growth regulation, Signal, Reference proteome, Metal-binding, Transmembrane helix, Hereditary nonpolyposis colorectal cancer, Cell membrane, Phosphoprotein, Direct protein sequencing, Apoptosis, Craniosynos…	Receptors	Act.TGFB;Kinase			TRUE	CellChatDB v1
TGFB2_TGFBR1_TGFBR2	TGFb	TGFB2	TGFbR1_R2	KEGG: hsa04350	Secreted Signaling	TGFB2 - (TGFBR1+TGFBR2)	FALSE	TGFB2	TGF-beta	Extracellular matrix, Secreted, Extracellular space	Disease variant, Chromosomal rearrangement, Signal, Reference proteome, Disulfide bond, Secreted, Extracellular matrix, Mitogen, Growth factor, Direct protein sequencing, 3D-structure, Cleavage on pair of basic residues, Alternative splicing, Aortic aneurysm, Glycoprotein	growth factor	FALSE	TGFBR2, TGFBR1	Protein kinase superfamily, TKL Ser/Thr protein kinase	Cell membrane, Secreted, Membrane raft, Cell surface, Cell junction, Tight junction	Membrane, Secreted, Disulfide bond, Kinase, Transmembrane, Differentiation, ATP-binding, Receptor, Alternative splicing, Aortic aneurysm, Transferase, Glycoprotein, Manganese, Disease variant, Growth regulation, Signal, Reference proteome, Metal-binding, Transmembrane helix, Hereditary nonpolyposis colorectal cancer, Cell membrane, Phosphoprotein, Direct protein sequencing, Apoptosis, Craniosynos…	Receptors	Act.TGFB;Kinase			TRUE	CellChatDB v1
TGFB3_TGFBR1_TGFBR2	TGFb	TGFB3	TGFbR1_R2	KEGG: hsa04350	Secreted Signaling	TGFB3 - (TGFBR1+TGFBR2)	FALSE	TGFB3	TGF-beta	Extracellular matrix, Secreted, Extracellular space	Disease variant, Signal, Reference proteome, Extracellular matrix, Disulfide bond, Secreted, Mitogen, Cardiomyopathy, Growth factor, Cleavage on pair of basic residues, Alternative splicing, 3D-structure, Methylation, Glycoprotein	cytokine;growth factor	TRUE	TGFBR2, TGFBR1	Protein kinase superfamily, TKL Ser/Thr protein kinase	Cell membrane, Secreted, Membrane raft, Cell surface, Cell junction, Tight junction	Membrane, Secreted, Disulfide bond, Kinase, Transmembrane, Differentiation, ATP-binding, Receptor, Alternative splicing, Aortic aneurysm, Transferase, Glycoprotein, Manganese, Disease variant, Growth regulation, Signal, Reference proteome, Metal-binding, Transmembrane helix, Hereditary nonpolyposis colorectal cancer, Cell membrane, Phosphoprotein, Direct protein sequencing, Apoptosis, Craniosynos…	Receptors	Act.TGFB;Kinase			TRUE	CellChatDB v1
TGFB1_ACVR1B_TGFBR2	TGFb	TGFB1	ACVR1B_TGFbR2	PMID: 27449815	Secreted Signaling	TGFB1 - (ACVR1B+TGFBR2)	FALSE	TGFB1	TGF-beta	Extracellular matrix, Secreted, Extracellular space	Disease variant, Signal, Reference proteome, Extracellular matrix, Disulfide bond, Secreted, Mitogen, Growth factor, Direct protein sequencing, Cleavage on pair of basic residues, 3D-structure, Glycoprotein	growth factor	FALSE	TGFBR2, ACVR1B	Protein kinase superfamily, TKL Ser/Thr protein kinase	Cell membrane, Secreted, Membrane raft	Membrane, Secreted, Disulfide bond, Kinase, Transmembrane, Differentiation, ATP-binding, Receptor, Alternative splicing, Aortic aneurysm, Transferase, Glycoprotein, Manganese, Disease variant, Growth regulation, Signal, Reference proteome, Metal-binding, Transmembrane helix, Hereditary nonpolyposis colorectal cancer, Cell membrane, Phosphoprotein, Direct protein sequencing, Apoptosis, Craniosynos…	Receptors	Act.TGFB;Kinase			TRUE	CellChatDB v1
TGFB1_ACVR1C_TGFBR2	TGFb	TGFB1	ACVR1C_TGFbR2	PMID: 27449815	Secreted Signaling	TGFB1 - (ACVR1C+TGFBR2)	FALSE	TGFB1	TGF-beta	Extracellular matrix, Secreted, Extracellular space	Disease variant, Signal, Reference proteome, Extracellular matrix, Disulfide bond, Secreted, Mitogen, Growth factor, Direct protein sequencing, Cleavage on pair of basic residues, 3D-structure, Glycoprotein	growth factor	FALSE	TGFBR2, ACVR1C	Protein kinase superfamily, TKL Ser/Thr protein kinase	Cell membrane, Secreted, Membrane raft, Membrane	Membrane, Secreted, Disulfide bond, Kinase, Transmembrane, Differentiation, ATP-binding, Receptor, Alternative splicing, Aortic aneurysm, Transferase, Glycoprotein, Manganese, Disease variant, Growth regulation, Signal, Reference proteome, Metal-binding, Transmembrane helix, Hereditary nonpolyposis colorectal cancer, Cell membrane, Phosphoprotein, Direct protein sequencing, Apoptosis, Craniosynos…	Receptors	Act.TGFB;Kinase			TRUE	CellChatDB v1
TGFB2_ACVR1B_TGFBR2	TGFb	TGFB2	ACVR1B_TGFbR2	PMID: 27449815	Secreted Signaling	TGFB2 - (ACVR1B+TGFBR2)	FALSE	TGFB2	TGF-beta	Extracellular matrix, Secreted, Extracellular space	Disease variant, Chromosomal rearrangement, Signal, Reference proteome, Disulfide bond, Secreted, Extracellular matrix, Mitogen, Growth factor, Direct protein sequencing, 3D-structure, Cleavage on pair of basic residues, Alternative splicing, Aortic aneurysm, Glycoprotein	growth factor	FALSE	TGFBR2, ACVR1B	Protein kinase superfamily, TKL Ser/Thr protein kinase	Cell membrane, Secreted, Membrane raft	Membrane, Secreted, Disulfide bond, Kinase, Transmembrane, Differentiation, ATP-binding, Receptor, Alternative splicing, Aortic aneurysm, Transferase, Glycoprotein, Manganese, Disease variant, Growth regulation, Signal, Reference proteome, Metal-binding, Transmembrane helix, Hereditary nonpolyposis colorectal cancer, Cell membrane, Phosphoprotein, Direct protein sequencing, Apoptosis, Craniosynos…	Receptors	Act.TGFB;Kinase			TRUE	CellChatDB v1
TGFB2_ACVR1C_TGFBR2	TGFb	TGFB2	ACVR1C_TGFbR2	PMID: 27449815	Secreted Signaling	TGFB2 - (ACVR1C+TGFBR2)	FALSE	TGFB2	TGF-beta	Extracellular matrix, Secreted, Extracellular space	Disease variant, Chromosomal rearrangement, Signal, Reference proteome, Disulfide bond, Secreted, Extracellular matrix, Mitogen, Growth factor, Direct protein sequencing, 3D-structure, Cleavage on pair of basic residues, Alternative splicing, Aortic aneurysm, Glycoprotein	growth factor	FALSE	TGFBR2, ACVR1C	Protein kinase superfamily, TKL Ser/Thr protein kinase	Cell membrane, Secreted, Membrane raft, Membrane	Membrane, Secreted, Disulfide bond, Kinase, Transmembrane, Differentiation, ATP-binding, Receptor, Alternative splicing, Aortic aneurysm, Transferase, Glycoprotein, Manganese, Disease variant, Growth regulation, Signal, Reference proteome, Metal-binding, Transmembrane helix, Hereditary nonpolyposis colorectal cancer, Cell membrane, Phosphoprotein, Direct protein sequencing, Apoptosis, Craniosynos…	Receptors	Act.TGFB;Kinase			TRUE	CellChatDB v1
TGFB3_ACVR1B_TGFBR2	TGFb	TGFB3	ACVR1B_TGFbR2	PMID: 27449815	Secreted Signaling	TGFB3 - (ACVR1B+TGFBR2)	FALSE	TGFB3	TGF-beta	Extracellular matrix, Secreted, Extracellular space	Disease variant, Signal, Reference proteome, Extracellular matrix, Disulfide bond, Secreted, Mitogen, Cardiomyopathy, Growth factor, Cleavage on pair of basic residues, Alternative splicing, 3D-structure, Methylation, Glycoprotein	cytokine;growth factor	TRUE	TGFBR2, ACVR1B	Protein kinase superfamily, TKL Ser/Thr protein kinase	Cell membrane, Secreted, Membrane raft	Membrane, Secreted, Disulfide bond, Kinase, Transmembrane, Differentiation, ATP-binding, Receptor, Alternative splicing, Aortic aneurysm, Transferase, Glycoprotein, Manganese, Disease variant, Growth regulation, Signal, Reference proteome, Metal-binding, Transmembrane helix, Hereditary nonpolyposis colorectal cancer, Cell membrane, Phosphoprotein, Direct protein sequencing, Apoptosis, Craniosynos…	Receptors	Act.TGFB;Kinase			TRUE	CellChatDB v1
TGFB3_ACVR1C_TGFBR2	TGFb	TGFB3	ACVR1C_TGFbR2	PMID: 27449815	Secreted Signaling	TGFB3 - (ACVR1C+TGFBR2)	FALSE	TGFB3	TGF-beta	Extracellular matrix, Secreted, Extracellular space	Disease variant, Signal, Reference proteome, Extracellular matrix, Disulfide bond, Secreted, Mitogen, Cardiomyopathy, Growth factor, Cleavage on pair of basic residues, Alternative splicing, 3D-structure, Methylation, Glycoprotein	cytokine;growth factor	TRUE	TGFBR2, ACVR1C	Protein kinase superfamily, TKL Ser/Thr protein kinase	Cell membrane, Secreted, Membrane raft, Membrane	Membrane, Secreted, Disulfide bond, Kinase, Transmembrane, Differentiation, ATP-binding, Receptor, Alternative splicing, Aortic aneurysm, Transferase, Glycoprotein, Manganese, Disease variant, Growth regulation, Signal, Reference proteome, Metal-binding, Transmembrane helix, Hereditary nonpolyposis colorectal cancer, Cell membrane, Phosphoprotein, Direct protein sequencing, Apoptosis, Craniosynos…	Receptors	Act.TGFB;Kinase			TRUE	CellChatDB v1
TGFB1_ACVR1_TGFBR1	TGFb	TGFB1	ACVR1_TGFbR	PMID: 29376829	Secreted Signaling	TGFB1 - (ACVR1+TGFBR1)	FALSE	TGFB1	TGF-beta	Extracellular matrix, Secreted, Extracellular space	Disease variant, Signal, Reference proteome, Extracellular matrix, Disulfide bond, Secreted, Mitogen, Growth factor, Direct protein sequencing, Cleavage on pair of basic residues, 3D-structure, Glycoprotein	growth factor	FALSE	TGFBR2, ACVR1, TGFBR1	Protein kinase superfamily, TKL Ser/Thr protein kinase	Cell membrane, Secreted, Membrane raft, Membrane, Cell surface, Cell junction, Tight junction	Membrane, Secreted, Disulfide bond, Kinase, Transmembrane, Differentiation, ATP-binding, Receptor, Alternative splicing, Aortic aneurysm, Transferase, Glycoprotein, Manganese, Disease variant, Growth regulation, Signal, Reference proteome, Metal-binding, Transmembrane helix, Hereditary nonpolyposis colorectal cancer, Cell membrane, Phosphoprotein, Direct protein sequencing, Apoptosis, Craniosynos…	Receptors	Act.TGFB;Kinase			TRUE	CellChatDB v1
TGFB2_ACVR1_TGFBR1	TGFb	TGFB2	ACVR1_TGFbR	PMID: 29376829	Secreted Signaling	TGFB2 - (ACVR1+TGFBR1)	FALSE	TGFB2	TGF-beta	Extracellular matrix, Secreted, Extracellular space	Disease variant, Chromosomal rearrangement, Signal, Reference proteome, Disulfide bond, Secreted, Extracellular matrix, Mitogen, Growth factor, Direct protein sequencing, 3D-structure, Cleavage on pair of basic residues, Alternative splicing, Aortic aneurysm, Glycoprotein	growth factor	FALSE	TGFBR2, ACVR1, TGFBR1	Protein kinase superfamily, TKL Ser/Thr protein kinase	Cell membrane, Secreted, Membrane raft, Membrane, Cell surface, Cell junction, Tight junction	Membrane, Secreted, Disulfide bond, Kinase, Transmembrane, Differentiation, ATP-binding, Receptor, Alternative splicing, Aortic aneurysm, Transferase, Glycoprotein, Manganese, Disease variant, Growth regulation, Signal, Reference proteome, Metal-binding, Transmembrane helix, Hereditary nonpolyposis colorectal cancer, Cell membrane, Phosphoprotein, Direct protein sequencing, Apoptosis, Craniosynos…	Receptors	Act.TGFB;Kinase			TRUE	CellChatDB v1
TGFB3_ACVR1_TGFBR1	TGFb	TGFB3	ACVR1_TGFbR	PMID: 29376829	Secreted Signaling	TGFB3 - (ACVR1+TGFBR1)	FALSE	TGFB3	TGF-beta	Extracellular matrix, Secreted, Extracellular space	Disease variant, Signal, Reference proteome, Extracellular matrix, Disulfide bond, Secreted, Mitogen, Cardiomyopathy, Growth factor, Cleavage on pair of basic residues, Alternative splicing, 3D-structure, Methylation, Glycoprotein	cytokine;growth factor	TRUE	TGFBR2, ACVR1, TGFBR1	Protein kinase superfamily, TKL Ser/Thr protein kinase	Cell membrane, Secreted, Membrane raft, Membrane, Cell surface, Cell junction, Tight junction	Membrane, Secreted, Disulfide bond, Kinase, Transmembrane, Differentiation, ATP-binding, Receptor, Alternative splicing, Aortic aneurysm, Transferase, Glycoprotein, Manganese, Disease variant, Growth regulation, Signal, Reference proteome, Metal-binding, Transmembrane helix, Hereditary nonpolyposis colorectal cancer, Cell membrane, Phosphoprotein, Direct protein sequencing, Apoptosis, Craniosynos…	Receptors	Act.TGFB;Kinase			TRUE	CellChatDB v1
BMP2_BMPR1A_ACVR2A	BMP	BMP2	BMPR1A_ACVR2A	KEGG: hsa04350; PMID:26893264	Secreted Signaling	BMP2 - (BMPR1A+ACVR2A)	FALSE	BMP2	TGF-beta	Secreted	Pharmaceutical, Disulfide bond, Differentiation, Secreted, Growth factor, Cytokine, Glycoprotein, Disease variant, Signal, Developmental protein, Reference proteome, Phosphoprotein, Cleavage on pair of basic residues, Osteogenesis, Chondrogenesis, 3D-structure, Dwarfism	cytokine;growth factor	FALSE	ACVR2A, BMPR1A	Protein kinase superfamily, TKL Ser/Thr protein kinase	Membrane, Cell membrane, Cell surface	Membrane, Disulfide bond, Transmembrane, Kinase, ATP-binding, Receptor, Alternative splicing, Transferase, Glycoprotein, Manganese, Signal, Reference proteome, Metal-binding, Transmembrane helix, Serine/threonine-protein kinase, 3D-structure, Nucleotide-binding, Magnesium, Disease variant, Cell membrane	Receptors	Act.TGFB;Kinase			TRUE	CellChatDB v1
BMP2_BMPR1A_ACVR2B	BMP	BMP2	BMPR1A_ACVR2B	KEGG: hsa04350; PMID:26893264	Secreted Signaling	BMP2 - (BMPR1A+ACVR2B)	FALSE	BMP2	TGF-beta	Secreted	Pharmaceutical, Disulfide bond, Differentiation, Secreted, Growth factor, Cytokine, Glycoprotein, Disease variant, Signal, Developmental protein, Reference proteome, Phosphoprotein, Cleavage on pair of basic residues, Osteogenesis, Chondrogenesis, 3D-structure, Dwarfism	cytokine;growth factor	FALSE	ACVR2B, BMPR1A	Protein kinase superfamily, TKL Ser/Thr protein kinase	Cell membrane, Cell surface	Membrane, Disulfide bond, Transmembrane, Kinase, ATP-binding, Receptor, Alternative splicing, Heterotaxy, Transferase, Glycoprotein, Manganese, Disease variant, Signal, Reference proteome, Metal-binding, Transmembrane helix, Cell membrane, Phosphoprotein, Serine/threonine-protein kinase, 3D-structure, Nucleotide-binding, Magnesium	Receptors	Act.TGFB;Kinase			TRUE	CellChatDB v1
BMP2_BMPR1A_BMPR2	BMP	BMP2	BMPR1A_BMPR2	KEGG: hsa04350; PMID:26893264	Secreted Signaling	BMP2 - (BMPR1A+BMPR2)	FALSE	BMP2	TGF-beta	Secreted	Pharmaceutical, Disulfide bond, Differentiation, Secreted, Growth factor, Cytokine, Glycoprotein, Disease variant, Signal, Developmental protein, Reference proteome, Phosphoprotein, Cleavage on pair of basic residues, Osteogenesis, Chondrogenesis, 3D-structure, Dwarfism	cytokine;growth factor	FALSE	BMPR2, BMPR1A	Protein kinase superfamily, TKL Ser/Thr protein kinase	Cell membrane, Cell surface	Membrane, Disulfide bond, Transmembrane, Kinase, ATP-binding, Receptor, Alternative splicing, Transferase, Glycoprotein, Manganese, Disease variant, Signal, Reference proteome, Metal-binding, Transmembrane helix, Cell membrane, Phosphoprotein, Serine/threonine-protein kinase, 3D-structure, Nucleotide-binding, Magnesium	Receptors	Act.TGFB;Kinase			TRUE	CellChatDB v1
BMP2_BMPR1B_ACVR2A	BMP	BMP2	BMPR1B_ACVR2A	KEGG: hsa04350; PMID:26893264	Secreted Signaling	BMP2 - (BMPR1B+ACVR2A)	FALSE	BMP2	TGF-beta	Secreted	Pharmaceutical, Disulfide bond, Differentiation, Secreted, Growth factor, Cytokine, Glycoprotein, Disease variant, Signal, Developmental protein, Reference proteome, Phosphoprotein, Cleavage on pair of basic residues, Osteogenesis, Chondrogenesis, 3D-structure, Dwarfism	cytokine;growth factor	FALSE	BMPR1B, ACVR2A	Protein kinase superfamily, TKL Ser/Thr protein kinase	Cell membrane, Membrane	Membrane, Disulfide bond, Transmembrane, Kinase, ATP-binding, Receptor, Alternative splicing, Transferase, Manganese, Disease variant, Signal, Reference proteome, Metal-binding, Transmembrane helix, Cell membrane, Serine/threonine-protein kinase, Chondrogenesis, 3D-structure, Nucleotide-binding, Dwarfism, Magnesium, Glycoprotein	Receptors	Act.TGFB;Kinase			TRUE	CellChatDB v1
BMP2_BMPR1B_ACVR2B	BMP	BMP2	BMPR1B_ACVR2B	KEGG: hsa04350; PMID:26893264	Secreted Signaling	BMP2 - (BMPR1B+ACVR2B)	FALSE	BMP2	TGF-beta	Secreted	Pharmaceutical, Disulfide bond, Differentiation, Secreted, Growth factor, Cytokine, Glycoprotein, Disease variant, Signal, Developmental protein, Reference proteome, Phosphoprotein, Cleavage on pair of basic residues, Osteogenesis, Chondrogenesis, 3D-structure, Dwarfism	cytokine;growth factor	FALSE	BMPR1B, ACVR2B	Protein kinase superfamily, TKL Ser/Thr protein kinase	Cell membrane	Membrane, Disulfide bond, Transmembrane, Kinase, ATP-binding, Receptor, Alternative splicing, Transferase, Manganese, Disease variant, Signal, Reference proteome, Metal-binding, Transmembrane helix, Cell membrane, Serine/threonine-protein kinase, Chondrogenesis, 3D-structure, Nucleotide-binding, Dwarfism, Magnesium, Heterotaxy, Glycoprotein, Phosphoprotein	Receptors	Act.TGFB;Kinase			TRUE	CellChatDB v1
BMP2_BMPR1B_BMPR2	BMP	BMP2	BMPR1B_BMPR2	KEGG: hsa04350; PMID:26893264	Secreted Signaling	BMP2 - (BMPR1B+BMPR2)	FALSE	BMP2	TGF-beta	Secreted	Pharmaceutical, Disulfide bond, Differentiation, Secreted, Growth factor, Cytokine, Glycoprotein, Disease variant, Signal, Developmental protein, Reference proteome, Phosphoprotein, Cleavage on pair of basic residues, Osteogenesis, Chondrogenesis, 3D-structure, Dwarfism	cytokine;growth factor	FALSE	BMPR1B, BMPR2	Protein kinase superfamily, TKL Ser/Thr protein kinase	Cell membrane	Membrane, Disulfide bond, Transmembrane, Kinase, ATP-binding, Receptor, Alternative splicing, Transferase, Manganese, Disease variant, Signal, Reference proteome, Metal-binding, Transmembrane helix, Cell membrane, Serine/threonine-protein kinase, Chondrogenesis, 3D-structure, Nucleotide-binding, Dwarfism, Magnesium, Glycoprotein, Phosphoprotein	Receptors	Act.TGFB;Kinase			TRUE	CellChatDB v1
BMP4_BMPR1A_ACVR2A	BMP	BMP4	BMPR1A_ACVR2A	KEGG: hsa04350; PMID:26893264	Secreted Signaling	BMP4 - (BMPR1A+ACVR2A)	FALSE	BMP4	TGF-beta	Extracellular matrix, Secreted, Extracellular space	Disulfide bond, Differentiation, Secreted, Extracellular matrix, Growth factor, Cytokine, Glycoprotein, Disease variant, Microphthalmia, Signal, Developmental protein, Reference proteome, Phosphoprotein, Cleavage on pair of basic residues, Osteogenesis, Chondrogenesis	cytokine;growth factor	FALSE	ACVR2A, BMPR1A	Protein kinase superfamily, TKL Ser/Thr protein kinase	Membrane, Cell membrane, Cell surface	Membrane, Disulfide bond, Transmembrane, Kinase, ATP-binding, Receptor, Alternative splicing, Transferase, Glycoprotein, Manganese, Signal, Reference proteome, Metal-binding, Transmembrane helix, Serine/threonine-protein kinase, 3D-structure, Nucleotide-binding, Magnesium, Disease variant, Cell membrane	Receptors	Act.TGFB;Kinase			TRUE	CellChatDB v1
BMP4_BMPR1A_ACVR2B	BMP	BMP4	BMPR1A_ACVR2B	KEGG: hsa04350; PMID:26893264	Secreted Signaling	BMP4 - (BMPR1A+ACVR2B)	FALSE	BMP4	TGF-beta	Extracellular matrix, Secreted, Extracellular space	Disulfide bond, Differentiation, Secreted, Extracellular matrix, Growth factor, Cytokine, Glycoprotein, Disease variant, Microphthalmia, Signal, Developmental protein, Reference proteome, Phosphoprotein, Cleavage on pair of basic residues, Osteogenesis, Chondrogenesis	cytokine;growth factor	FALSE	ACVR2B, BMPR1A	Protein kinase superfamily, TKL Ser/Thr protein kinase	Cell membrane, Cell surface	Membrane, Disulfide bond, Transmembrane, Kinase, ATP-binding, Receptor, Alternative splicing, Heterotaxy, Transferase, Glycoprotein, Manganese, Disease variant, Signal, Reference proteome, Metal-binding, Transmembrane helix, Cell membrane, Phosphoprotein, Serine/threonine-protein kinase, 3D-structure, Nucleotide-binding, Magnesium	Receptors	Act.TGFB;Kinase			TRUE	CellChatDB v1
BMP4_BMPR1A_BMPR2	BMP	BMP4	BMPR1A_BMPR2	KEGG: hsa04350; PMID:26893264	Secreted Signaling	BMP4 - (BMPR1A+BMPR2)	FALSE	BMP4	TGF-beta	Extracellular matrix, Secreted, Extracellular space	Disulfide bond, Differentiation, Secreted, Extracellular matrix, Growth factor, Cytokine, Glycoprotein, Disease variant, Microphthalmia, Signal, Developmental protein, Reference proteome, Phosphoprotein, Cleavage on pair of basic residues, Osteogenesis, Chondrogenesis	cytokine;growth factor	FALSE	BMPR2, BMPR1A	Protein kinase superfamily, TKL Ser/Thr protein kinase	Cell membrane, Cell surface	Membrane, Disulfide bond, Transmembrane, Kinase, ATP-binding, Receptor, Alternative splicing, Transferase, Glycoprotein, Manganese, Disease variant, Signal, Reference proteome, Metal-binding, Transmembrane helix, Cell membrane, Phosphoprotein, Serine/threonine-protein kinase, 3D-structure, Nucleotide-binding, Magnesium	Receptors	Act.TGFB;Kinase			TRUE	CellChatDB v1
BMP4_BMPR1B_ACVR2A	BMP	BMP4	BMPR1B_ACVR2A	KEGG: hsa04350; PMID:26893264	Secreted Signaling	BMP4 - (BMPR1B+ACVR2A)	FALSE	BMP4	TGF-beta	Extracellular matrix, Secreted, Extracellular space	Disulfide bond, Differentiation, Secreted, Extracellular matrix, Growth factor, Cytokine, Glycoprotein, Disease variant, Microphthalmia, Signal, Developmental protein, Reference proteome, Phosphoprotein, Cleavage on pair of basic residues, Osteogenesis, Chondrogenesis	cytokine;growth factor	FALSE	BMPR1B, ACVR2A	Protein kinase superfamily, TKL Ser/Thr protein kinase	Cell membrane, Membrane	Membrane, Disulfide bond, Transmembrane, Kinase, ATP-binding, Receptor, Alternative splicing, Transferase, Manganese, Disease variant, Signal, Reference proteome, Metal-binding, Transmembrane helix, Cell membrane, Serine/threonine-protein kinase, Chondrogenesis, 3D-structure, Nucleotide-binding, Dwarfism, Magnesium, Glycoprotein	Receptors	Act.TGFB;Kinase			TRUE	CellChatDB v1
BMP4_BMPR1B_ACVR2B	BMP	BMP4	BMPR1B_ACVR2B	KEGG: hsa04350; PMID:26893264	Secreted Signaling	BMP4 - (BMPR1B+ACVR2B)	FALSE	BMP4	TGF-beta	Extracellular matrix, Secreted, Extracellular space	Disulfide bond, Differentiation, Secreted, Extracellular matrix, Growth factor, Cytokine, Glycoprotein, Disease variant, Microphthalmia, Signal, Developmental protein, Reference proteome, Phosphoprotein, Cleavage on pair of basic residues, Osteogenesis, Chondrogenesis	cytokine;growth factor	FALSE	BMPR1B, ACVR2B	Protein kinase superfamily, TKL Ser/Thr protein kinase	Cell membrane	Membrane, Disulfide bond, Transmembrane, Kinase, ATP-binding, Receptor, Alternative splicing, Transferase, Manganese, Disease variant, Signal, Reference proteome, Metal-binding, Transmembrane helix, Cell membrane, Serine/threonine-protein kinase, Chondrogenesis, 3D-structure, Nucleotide-binding, Dwarfism, Magnesium, Heterotaxy, Glycoprotein, Phosphoprotein	Receptors	Act.TGFB;Kinase			TRUE	CellChatDB v1
BMP4_BMPR1B_BMPR2	BMP	BMP4	BMPR1B_BMPR2	KEGG: hsa04350; PMID:26893264	Secreted Signaling	BMP4 - (BMPR1B+BMPR2)	FALSE	BMP4	TGF-beta	Extracellular matrix, Secreted, Extracellular space	Disulfide bond, Differentiation, Secreted, Extracellular matrix, Growth factor, Cytokine, Glycoprotein, Disease variant, Microphthalmia, Signal, Developmental protein, Reference proteome, Phosphoprotein, Cleavage on pair of basic residues, Osteogenesis, Chondrogenesis	cytokine;growth factor	FALSE	BMPR1B, BMPR2	Protein kinase superfamily, TKL Ser/Thr protein kinase	Cell membrane	Membrane, Disulfide bond, Transmembrane, Kinase, ATP-binding, Receptor, Alternative splicing, Transferase, Manganese, Disease variant, Signal, Reference proteome, Metal-binding, Transmembrane helix, Cell membrane, Serine/threonine-protein kinase, Chondrogenesis, 3D-structure, Nucleotide-binding, Dwarfism, Magnesium, Glycoprotein, Phosphoprotein	Receptors	Act.TGFB;Kinase			TRUE	CellChatDB v1
GDF5_BMPR1A_ACVR2A	BMP	GDF5	BMPR1A_ACVR2A	KEGG: hsa04350; PMID:26893264	Secreted Signaling	GDF5 - (BMPR1A+ACVR2A)	FALSE	GDF5	TGF-beta	Secreted, Cell membrane	Disease variant, Membrane, Signal, Reference proteome, Cell membrane, Disulfide bond, Secreted, Growth factor, Cleavage on pair of basic residues, Dwarfism, Chondrogenesis, 3D-structure, Cytokine, Glycoprotein	cytokine;growth factor	TRUE	ACVR2A, BMPR1A	Protein kinase superfamily, TKL Ser/Thr protein kinase	Membrane, Cell membrane, Cell surface	Membrane, Disulfide bond, Transmembrane, Kinase, ATP-binding, Receptor, Alternative splicing, Transferase, Glycoprotein, Manganese, Signal, Reference proteome, Metal-binding, Transmembrane helix, Serine/threonine-protein kinase, 3D-structure, Nucleotide-binding, Magnesium, Disease variant, Cell membrane	Receptors	Act.TGFB;Kinase			TRUE	CellChatDB v1
GDF5_BMPR1A_ACVR2B	BMP	GDF5	BMPR1A_ACVR2B	KEGG: hsa04350; PMID:26893264	Secreted Signaling	GDF5 - (BMPR1A+ACVR2B)	FALSE	GDF5	TGF-beta	Secreted, Cell membrane	Disease variant, Membrane, Signal, Reference proteome, Cell membrane, Disulfide bond, Secreted, Growth factor, Cleavage on pair of basic residues, Dwarfism, Chondrogenesis, 3D-structure, Cytokine, Glycoprotein	cytokine;growth factor	TRUE	ACVR2B, BMPR1A	Protein kinase superfamily, TKL Ser/Thr protein kinase	Cell membrane, Cell surface	Membrane, Disulfide bond, Transmembrane, Kinase, ATP-binding, Receptor, Alternative splicing, Heterotaxy, Transferase, Glycoprotein, Manganese, Disease variant, Signal, Reference proteome, Metal-binding, Transmembrane helix, Cell membrane, Phosphoprotein, Serine/threonine-protein kinase, 3D-structure, Nucleotide-binding, Magnesium	Receptors	Act.TGFB;Kinase			TRUE	CellChatDB v1
GDF5_BMPR1A_BMPR2	BMP	GDF5	BMPR1A_BMPR2	KEGG: hsa04350; PMID:26893264	Secreted Signaling	GDF5 - (BMPR1A+BMPR2)	FALSE	GDF5	TGF-beta	Secreted, Cell membrane	Disease variant, Membrane, Signal, Reference proteome, Cell membrane, Disulfide bond, Secreted, Growth factor, Cleavage on pair of basic residues, Dwarfism, Chondrogenesis, 3D-structure, Cytokine, Glycoprotein	cytokine;growth factor	TRUE	BMPR2, BMPR1A	Protein kinase superfamily, TKL Ser/Thr protein kinase	Cell membrane, Cell surface	Membrane, Disulfide bond, Transmembrane, Kinase, ATP-binding, Receptor, Alternative splicing, Transferase, Glycoprotein, Manganese, Disease variant, Signal, Reference proteome, Metal-binding, Transmembrane helix, Cell membrane, Phosphoprotein, Serine/threonine-protein kinase, 3D-structure, Nucleotide-binding, Magnesium	Receptors	Act.TGFB;Kinase			TRUE	CellChatDB v1
GDF5_BMPR1B_ACVR2A	BMP	GDF5	BMPR1B_ACVR2A	KEGG: hsa04350; PMID:26893264	Secreted Signaling	GDF5 - (BMPR1B+ACVR2A)	FALSE	GDF5	TGF-beta	Secreted, Cell membrane	Disease variant, Membrane, Signal, Reference proteome, Cell membrane, Disulfide bond, Secreted, Growth factor, Cleavage on pair of basic residues, Dwarfism, Chondrogenesis, 3D-structure, Cytokine, Glycoprotein	cytokine;growth factor	TRUE	BMPR1B, ACVR2A	Protein kinase superfamily, TKL Ser/Thr protein kinase	Cell membrane, Membrane	Membrane, Disulfide bond, Transmembrane, Kinase, ATP-binding, Receptor, Alternative splicing, Transferase, Manganese, Disease variant, Signal, Reference proteome, Metal-binding, Transmembrane helix, Cell membrane, Serine/threonine-protein kinase, Chondrogenesis, 3D-structure, Nucleotide-binding, Dwarfism, Magnesium, Glycoprotein	Receptors	Act.TGFB;Kinase			TRUE	CellChatDB v1
GDF5_BMPR1B_ACVR2B	BMP	GDF5	BMPR1B_ACVR2B	KEGG: hsa04350; PMID:26893264	Secreted Signaling	GDF5 - (BMPR1B+ACVR2B)	FALSE	GDF5	TGF-beta	Secreted, Cell membrane	Disease variant, Membrane, Signal, Reference proteome, Cell membrane, Disulfide bond, Secreted, Growth factor, Cleavage on pair of basic residues, Dwarfism, Chondrogenesis, 3D-structure, Cytokine, Glycoprotein	cytokine;growth factor	TRUE	BMPR1B, ACVR2B	Protein kinase superfamily, TKL Ser/Thr protein kinase	Cell membrane	Membrane, Disulfide bond, Transmembrane, Kinase, ATP-binding, Receptor, Alternative splicing, Transferase, Manganese, Disease variant, Signal, Reference proteome, Metal-binding, Transmembrane helix, Cell membrane, Serine/threonine-protein kinase, Chondrogenesis, 3D-structure, Nucleotide-binding, Dwarfism, Magnesium, Heterotaxy, Glycoprotein, Phosphoprotein	Receptors	Act.TGFB;Kinase			TRUE	CellChatDB v1
GDF5_BMPR1B_BMPR2	BMP	GDF5	BMPR1B_BMPR2	KEGG: hsa04350; PMID:26893264	Secreted Signaling	GDF5 - (BMPR1B+BMPR2)	FALSE	GDF5	TGF-beta	Secreted, Cell membrane	Disease variant, Membrane, Signal, Reference proteome, Cell membrane, Disulfide bond, Secreted, Growth factor, Cleavage on pair of basic residues, Dwarfism, Chondrogenesis, 3D-structure, Cytokine, Glycoprotein	cytokine;growth factor	TRUE	BMPR1B, BMPR2	Protein kinase superfamily, TKL Ser/Thr protein kinase	Cell membrane	Membrane, Disulfide bond, Transmembrane, Kinase, ATP-binding, Receptor, Alternative splicing, Transferase, Manganese, Disease variant, Signal, Reference proteome, Metal-binding, Transmembrane helix, Cell membrane, Serine/threonine-protein kinase, Chondrogenesis, 3D-structure, Nucleotide-binding, Dwarfism, Magnesium, Glycoprotein, Phosphoprotein	Receptors	Act.TGFB;Kinase			TRUE	CellChatDB v1
GDF6_BMPR1A_ACVR2A	BMP	GDF6	BMPR1A_ACVR2A	KEGG: hsa04350; PMID:26893264	Secreted Signaling	GDF6 - (BMPR1A+ACVR2A)	FALSE	GDF6	TGF-beta	Secreted	Disulfide bond, Secreted, Growth factor, Deafness, Cytokine, Glycoprotein, Disease variant, Chromosomal rearrangement, Microphthalmia, Signal, Developmental protein, Reference proteome, Apoptosis, Cleavage on pair of basic residues, Non-syndromic deafness, Leber congenital amaurosis, Dwarfism	cytokine;growth factor	FALSE	ACVR2A, BMPR1A	Protein kinase superfamily, TKL Ser/Thr protein kinase	Membrane, Cell membrane, Cell surface	Membrane, Disulfide bond, Transmembrane, Kinase, ATP-binding, Receptor, Alternative splicing, Transferase, Glycoprotein, Manganese, Signal, Reference proteome, Metal-binding, Transmembrane helix, Serine/threonine-protein kinase, 3D-structure, Nucleotide-binding, Magnesium, Disease variant, Cell membrane	Receptors	Act.TGFB;Kinase			TRUE	CellChatDB v1
GDF6_BMPR1A_ACVR2B	BMP	GDF6	BMPR1A_ACVR2B	KEGG: hsa04350; PMID:26893264	Secreted Signaling	GDF6 - (BMPR1A+ACVR2B)	FALSE	GDF6	TGF-beta	Secreted	Disulfide bond, Secreted, Growth factor, Deafness, Cytokine, Glycoprotein, Disease variant, Chromosomal rearrangement, Microphthalmia, Signal, Developmental protein, Reference proteome, Apoptosis, Cleavage on pair of basic residues, Non-syndromic deafness, Leber congenital amaurosis, Dwarfism	cytokine;growth factor	FALSE	ACVR2B, BMPR1A	Protein kinase superfamily, TKL Ser/Thr protein kinase	Cell membrane, Cell surface	Membrane, Disulfide bond, Transmembrane, Kinase, ATP-binding, Receptor, Alternative splicing, Heterotaxy, Transferase, Glycoprotein, Manganese, Disease variant, Signal, Reference proteome, Metal-binding, Transmembrane helix, Cell membrane, Phosphoprotein, Serine/threonine-protein kinase, 3D-structure, Nucleotide-binding, Magnesium	Receptors	Act.TGFB;Kinase			TRUE	CellChatDB v1
GDF6_BMPR1A_BMPR2	BMP	GDF6	BMPR1A_BMPR2	KEGG: hsa04350; PMID:26893264	Secreted Signaling	GDF6 - (BMPR1A+BMPR2)	FALSE	GDF6	TGF-beta	Secreted	Disulfide bond, Secreted, Growth factor, Deafness, Cytokine, Glycoprotein, Disease variant, Chromosomal rearrangement, Microphthalmia, Signal, Developmental protein, Reference proteome, Apoptosis, Cleavage on pair of basic residues, Non-syndromic deafness, Leber congenital amaurosis, Dwarfism	cytokine;growth factor	FALSE	BMPR2, BMPR1A	Protein kinase superfamily, TKL Ser/Thr protein kinase	Cell membrane, Cell surface	Membrane, Disulfide bond, Transmembrane, Kinase, ATP-binding, Receptor, Alternative splicing, Transferase, Glycoprotein, Manganese, Disease variant, Signal, Reference proteome, Metal-binding, Transmembrane helix, Cell membrane, Phosphoprotein, Serine/threonine-protein kinase, 3D-structure, Nucleotide-binding, Magnesium	Receptors	Act.TGFB;Kinase			TRUE	CellChatDB v1
GDF6_BMPR1B_ACVR2A	BMP	GDF6	BMPR1B_ACVR2A	KEGG: hsa04350; PMID:26893264	Secreted Signaling	GDF6 - (BMPR1B+ACVR2A)	FALSE	GDF6	TGF-beta	Secreted	Disulfide bond, Secreted, Growth factor, Deafness, Cytokine, Glycoprotein, Disease variant, Chromosomal rearrangement, Microphthalmia, Signal, Developmental protein, Reference proteome, Apoptosis, Cleavage on pair of basic residues, Non-syndromic deafness, Leber congenital amaurosis, Dwarfism	cytokine;growth factor	FALSE	BMPR1B, ACVR2A	Protein kinase superfamily, TKL Ser/Thr protein kinase	Cell membrane, Membrane	Membrane, Disulfide bond, Transmembrane, Kinase, ATP-binding, Receptor, Alternative splicing, Transferase, Manganese, Disease variant, Signal, Reference proteome, Metal-binding, Transmembrane helix, Cell membrane, Serine/threonine-protein kinase, Chondrogenesis, 3D-structure, Nucleotide-binding, Dwarfism, Magnesium, Glycoprotein	Receptors	Act.TGFB;Kinase			TRUE	CellChatDB v1
GDF6_BMPR1B_ACVR2B	BMP	GDF6	BMPR1B_ACVR2B	KEGG: hsa04350; PMID:26893264	Secreted Signaling	GDF6 - (BMPR1B+ACVR2B)	FALSE	GDF6	TGF-beta	Secreted	Disulfide bond, Secreted, Growth factor, Deafness, Cytokine, Glycoprotein, Disease variant, Chromosomal rearrangement, Microphthalmia, Signal, Developmental protein, Reference proteome, Apoptosis, Cleavage on pair of basic residues, Non-syndromic deafness, Leber congenital amaurosis, Dwarfism	cytokine;growth factor	FALSE	BMPR1B, ACVR2B	Protein kinase superfamily, TKL Ser/Thr protein kinase	Cell membrane	Membrane, Disulfide bond, Transmembrane, Kinase, ATP-binding, Receptor, Alternative splicing, Transferase, Manganese, Disease variant, Signal, Reference proteome, Metal-binding, Transmembrane helix, Cell membrane, Serine/threonine-protein kinase, Chondrogenesis, 3D-structure, Nucleotide-binding, Dwarfism, Magnesium, Heterotaxy, Glycoprotein, Phosphoprotein	Receptors	Act.TGFB;Kinase			TRUE	CellChatDB v1
GDF6_BMPR1B_BMPR2	BMP	GDF6	BMPR1B_BMPR2	KEGG: hsa04350; PMID:26893264	Secreted Signaling	GDF6 - (BMPR1B+BMPR2)	FALSE	GDF6	TGF-beta	Secreted	Disulfide bond, Secreted, Growth factor, Deafness, Cytokine, Glycoprotein, Disease variant, Chromosomal rearrangement, Microphthalmia, Signal, Developmental protein, Reference proteome, Apoptosis, Cleavage on pair of basic residues, Non-syndromic deafness, Leber congenital amaurosis, Dwarfism	cytokine;growth factor	FALSE	BMPR1B, BMPR2	Protein kinase superfamily, TKL Ser/Thr protein kinase	Cell membrane	Membrane, Disulfide bond, Transmembrane, Kinase, ATP-binding, Receptor, Alternative splicing, Transferase, Manganese, Disease variant, Signal, Reference proteome, Metal-binding, Transmembrane helix, Cell membrane, Serine/threonine-protein kinase, Chondrogenesis, 3D-structure, Nucleotide-binding, Dwarfism, Magnesium, Glycoprotein, Phosphoprotein	Receptors	Act.TGFB;Kinase			TRUE	CellChatDB v1
GDF7_BMPR1A_ACVR2A	BMP	GDF7	BMPR1A_ACVR2A	KEGG: hsa04350; PMID:26893264	Secreted Signaling	GDF7 - (BMPR1A+ACVR2A)	FALSE	GDF7	TGF-beta	Secreted	Signal, Reference proteome, Disulfide bond, Secreted, Growth factor, Cleavage on pair of basic residues, Cytokine, Glycoprotein	cytokine;growth factor	FALSE	ACVR2A, BMPR1A	Protein kinase superfamily, TKL Ser/Thr protein kinase	Membrane, Cell membrane, Cell surface	Membrane, Disulfide bond, Transmembrane, Kinase, ATP-binding, Receptor, Alternative splicing, Transferase, Glycoprotein, Manganese, Signal, Reference proteome, Metal-binding, Transmembrane helix, Serine/threonine-protein kinase, 3D-structure, Nucleotide-binding, Magnesium, Disease variant, Cell membrane	Receptors	Act.TGFB;Kinase			TRUE	CellChatDB v1
GDF7_BMPR1A_ACVR2B	BMP	GDF7	BMPR1A_ACVR2B	KEGG: hsa04350; PMID:26893264	Secreted Signaling	GDF7 - (BMPR1A+ACVR2B)	FALSE	GDF7	TGF-beta	Secreted	Signal, Reference proteome, Disulfide bond, Secreted, Growth factor, Cleavage on pair of basic residues, Cytokine, Glycoprotein	cytokine;growth factor	FALSE	ACVR2B, BMPR1A	Protein kinase superfamily, TKL Ser/Thr protein kinase	Cell membrane, Cell surface	Membrane, Disulfide bond, Transmembrane, Kinase, ATP-binding, Receptor, Alternative splicing, Heterotaxy, Transferase, Glycoprotein, Manganese, Disease variant, Signal, Reference proteome, Metal-binding, Transmembrane helix, Cell membrane, Phosphoprotein, Serine/threonine-protein kinase, 3D-structure, Nucleotide-binding, Magnesium	Receptors	Act.TGFB;Kinase			TRUE	CellChatDB v1
GDF7_BMPR1A_BMPR2	BMP	GDF7	BMPR1A_BMPR2	KEGG: hsa04350; PMID:26893264	Secreted Signaling	GDF7 - (BMPR1A+BMPR2)	FALSE	GDF7	TGF-beta	Secreted	Signal, Reference proteome, Disulfide bond, Secreted, Growth factor, Cleavage on pair of basic residues, Cytokine, Glycoprotein	cytokine;growth factor	FALSE	BMPR2, BMPR1A	Protein kinase superfamily, TKL Ser/Thr protein kinase	Cell membrane, Cell surface	Membrane, Disulfide bond, Transmembrane, Kinase, ATP-binding, Receptor, Alternative splicing, Transferase, Glycoprotein, Manganese, Disease variant, Signal, Reference proteome, Metal-binding, Transmembrane helix, Cell membrane, Phosphoprotein, Serine/threonine-protein kinase, 3D-structure, Nucleotide-binding, Magnesium	Receptors	Act.TGFB;Kinase			TRUE	CellChatDB v1
GDF7_BMPR1B_ACVR2A	BMP	GDF7	BMPR1B_ACVR2A	KEGG: hsa04350; PMID:26893264	Secreted Signaling	GDF7 - (BMPR1B+ACVR2A)	FALSE	GDF7	TGF-beta	Secreted	Signal, Reference proteome, Disulfide bond, Secreted, Growth factor, Cleavage on pair of basic residues, Cytokine, Glycoprotein	cytokine;growth factor	FALSE	BMPR1B, ACVR2A	Protein kinase superfamily, TKL Ser/Thr protein kinase	Cell membrane, Membrane	Membrane, Disulfide bond, Transmembrane, Kinase, ATP-binding, Receptor, Alternative splicing, Transferase, Manganese, Disease variant, Signal, Reference proteome, Metal-binding, Transmembrane helix, Cell membrane, Serine/threonine-protein kinase, Chondrogenesis, 3D-structure, Nucleotide-binding, Dwarfism, Magnesium, Glycoprotein	Receptors	Act.TGFB;Kinase			TRUE	CellChatDB v1
GDF7_BMPR1B_ACVR2B	BMP	GDF7	BMPR1B_ACVR2B	KEGG: hsa04350; PMID:26893264	Secreted Signaling	GDF7 - (BMPR1B+ACVR2B)	FALSE	GDF7	TGF-beta	Secreted	Signal, Reference proteome, Disulfide bond, Secreted, Growth factor, Cleavage on pair of basic residues, Cytokine, Glycoprotein	cytokine;growth factor	FALSE	BMPR1B, ACVR2B	Protein kinase superfamily, TKL Ser/Thr protein kinase	Cell membrane	Membrane, Disulfide bond, Transmembrane, Kinase, ATP-binding, Receptor, Alternative splicing, Transferase, Manganese, Disease variant, Signal, Reference proteome, Metal-binding, Transmembrane helix, Cell membrane, Serine/threonine-protein kinase, Chondrogenesis, 3D-structure, Nucleotide-binding, Dwarfism, Magnesium, Heterotaxy, Glycoprotein, Phosphoprotein	Receptors	Act.TGFB;Kinase			TRUE	CellChatDB v1
GDF7_BMPR1B_BMPR2	BMP	GDF7	BMPR1B_BMPR2	KEGG: hsa04350; PMID:26893264	Secreted Signaling	GDF7 - (BMPR1B+BMPR2)	FALSE	GDF7	TGF-beta	Secreted	Signal, Reference proteome, Disulfide bond, Secreted, Growth factor, Cleavage on pair of basic residues, Cytokine, Glycoprotein	cytokine;growth factor	FALSE	BMPR1B, BMPR2	Protein kinase superfamily, TKL Ser/Thr protein kinase	Cell membrane	Membrane, Disulfide bond, Transmembrane, Kinase, ATP-binding, Receptor, Alternative splicing, Transferase, Manganese, Disease variant, Signal, Reference proteome, Metal-binding, Transmembrane helix, Cell membrane, Serine/threonine-protein kinase, Chondrogenesis, 3D-structure, Nucleotide-binding, Dwarfism, Magnesium, Glycoprotein, Phosphoprotein	Receptors	Act.TGFB;Kinase			TRUE	CellChatDB v1
BMP15_BMPR1B_BMPR2	BMP	BMP15	BMPR1B_BMPR2	KEGG: hsa04350; PMID:26893264	Secreted Signaling	BMP15 - (BMPR1B+BMPR2)	FALSE	BMP15	TGF-beta	Secreted	Disease variant, Signal, Reference proteome, Pyrrolidone carboxylic acid, Disulfide bond, Phosphoprotein, Secreted, Growth factor, Premature ovarian failure, Cytokine, Glycoprotein	cytokine;growth factor	FALSE	BMPR1B, BMPR2	Protein kinase superfamily, TKL Ser/Thr protein kinase	Cell membrane	Membrane, Disulfide bond, Transmembrane, Kinase, ATP-binding, Receptor, Alternative splicing, Transferase, Manganese, Disease variant, Signal, Reference proteome, Metal-binding, Transmembrane helix, Cell membrane, Serine/threonine-protein kinase, Chondrogenesis, 3D-structure, Nucleotide-binding, Dwarfism, Magnesium, Glycoprotein, Phosphoprotein	Receptors	Act.TGFB;Kinase			TRUE	CellChatDB v1
BMP5_ACVR1_ACVR2A	BMP	BMP5	ACVR1_ACVR2A	KEGG: hsa04350; PMID:26893264	Secreted Signaling	BMP5 - (ACVR1+ACVR2A)	FALSE	BMP5	TGF-beta	Secreted	Signal, Developmental protein, Reference proteome, Disulfide bond, Differentiation, Secreted, Growth factor, Cleavage on pair of basic residues, Osteogenesis, Alternative splicing, Chondrogenesis, Cytokine, Glycoprotein	cytokine;growth factor	FALSE	ACVR1, ACVR2A	Protein kinase superfamily, TKL Ser/Thr protein kinase	Membrane	Membrane, Transmembrane, Kinase, ATP-binding, Receptor, Transferase, Glycoprotein, Manganese, Disease variant, Signal, Reference proteome, Metal-binding, Transmembrane helix, Phosphoprotein, Serine/threonine-protein kinase, 3D-structure, Nucleotide-binding, Magnesium, Disulfide bond, Alternative splicing	Receptors	Act.TGFB;Kinase			TRUE	CellChatDB v1
BMP5_ACVR1_ACVR2B	BMP	BMP5	ACVR1_ACVR2B	KEGG: hsa04350; PMID:26893264	Secreted Signaling	BMP5 - (ACVR1+ACVR2B)	FALSE	BMP5	TGF-beta	Secreted	Signal, Developmental protein, Reference proteome, Disulfide bond, Differentiation, Secreted, Growth factor, Cleavage on pair of basic residues, Osteogenesis, Alternative splicing, Chondrogenesis, Cytokine, Glycoprotein	cytokine;growth factor	FALSE	ACVR1, ACVR2B	Protein kinase superfamily, TKL Ser/Thr protein kinase	Membrane, Cell membrane	Membrane, Transmembrane, Kinase, ATP-binding, Receptor, Transferase, Glycoprotein, Manganese, Disease variant, Signal, Reference proteome, Metal-binding, Transmembrane helix, Phosphoprotein, Serine/threonine-protein kinase, 3D-structure, Nucleotide-binding, Magnesium, Disulfide bond, Alternative splicing, Heterotaxy, Cell membrane	Receptors	Act.TGFB;Kinase			TRUE	CellChatDB v1
BMP5_ACVR1_BMPR2	BMP	BMP5	ACVR1_BMPR2	KEGG: hsa04350; PMID:26893264	Secreted Signaling	BMP5 - (ACVR1+BMPR2)	FALSE	BMP5	TGF-beta	Secreted	Signal, Developmental protein, Reference proteome, Disulfide bond, Differentiation, Secreted, Growth factor, Cleavage on pair of basic residues, Osteogenesis, Alternative splicing, Chondrogenesis, Cytokine, Glycoprotein	cytokine;growth factor	FALSE	BMPR2, ACVR1	Protein kinase superfamily, TKL Ser/Thr protein kinase	Cell membrane, Membrane	Membrane, Disulfide bond, Transmembrane, Kinase, ATP-binding, Receptor, Alternative splicing, Transferase, Glycoprotein, Manganese, Disease variant, Signal, Reference proteome, Metal-binding, Transmembrane helix, Cell membrane, Phosphoprotein, Serine/threonine-protein kinase, 3D-structure, Nucleotide-binding, Magnesium	Receptors	Act.TGFB;Kinase			TRUE	CellChatDB v1
BMP5_BMPR1A_ACVR2A	BMP	BMP5	BMPR1A_ACVR2A	KEGG: hsa04350; PMID:26893264	Secreted Signaling	BMP5 - (BMPR1A+ACVR2A)	FALSE	BMP5	TGF-beta	Secreted	Signal, Developmental protein, Reference proteome, Disulfide bond, Differentiation, Secreted, Growth factor, Cleavage on pair of basic residues, Osteogenesis, Alternative splicing, Chondrogenesis, Cytokine, Glycoprotein	cytokine;growth factor	FALSE	ACVR2A, BMPR1A	Protein kinase superfamily, TKL Ser/Thr protein kinase	Membrane, Cell membrane, Cell surface	Membrane, Disulfide bond, Transmembrane, Kinase, ATP-binding, Receptor, Alternative splicing, Transferase, Glycoprotein, Manganese, Signal, Reference proteome, Metal-binding, Transmembrane helix, Serine/threonine-protein kinase, 3D-structure, Nucleotide-binding, Magnesium, Disease variant, Cell membrane	Receptors	Act.TGFB;Kinase			TRUE	CellChatDB v1
BMP5_BMPR1A_ACVR2B	BMP	BMP5	BMPR1A_ACVR2B	KEGG: hsa04350; PMID:26893264	Secreted Signaling	BMP5 - (BMPR1A+ACVR2B)	FALSE	BMP5	TGF-beta	Secreted	Signal, Developmental protein, Reference proteome, Disulfide bond, Differentiation, Secreted, Growth factor, Cleavage on pair of basic residues, Osteogenesis, Alternative splicing, Chondrogenesis, Cytokine, Glycoprotein	cytokine;growth factor	FALSE	ACVR2B, BMPR1A	Protein kinase superfamily, TKL Ser/Thr protein kinase	Cell membrane, Cell surface	Membrane, Disulfide bond, Transmembrane, Kinase, ATP-binding, Receptor, Alternative splicing, Heterotaxy, Transferase, Glycoprotein, Manganese, Disease variant, Signal, Reference proteome, Metal-binding, Transmembrane helix, Cell membrane, Phosphoprotein, Serine/threonine-protein kinase, 3D-structure, Nucleotide-binding, Magnesium	Receptors	Act.TGFB;Kinase			TRUE	CellChatDB v1
BMP5_BMPR1A_BMPR2	BMP	BMP5	BMPR1A_BMPR2	KEGG: hsa04350; PMID:26893264	Secreted Signaling	BMP5 - (BMPR1A+BMPR2)	FALSE	BMP5	TGF-beta	Secreted	Signal, Developmental protein, Reference proteome, Disulfide bond, Differentiation, Secreted, Growth factor, Cleavage on pair of basic residues, Osteogenesis, Alternative splicing, Chondrogenesis, Cytokine, Glycoprotein	cytokine;growth factor	FALSE	BMPR2, BMPR1A	Protein kinase superfamily, TKL Ser/Thr protein kinase	Cell membrane, Cell surface	Membrane, Disulfide bond, Transmembrane, Kinase, ATP-binding, Receptor, Alternative splicing, Transferase, Glycoprotein, Manganese, Disease variant, Signal, Reference proteome, Metal-binding, Transmembrane helix, Cell membrane, Phosphoprotein, Serine/threonine-protein kinase, 3D-structure, Nucleotide-binding, Magnesium	Receptors	Act.TGFB;Kinase			TRUE	CellChatDB v1
BMP5_BMPR1B_ACVR2A	BMP	BMP5	BMPR1B_ACVR2A	KEGG: hsa04350; PMID:26893264	Secreted Signaling	BMP5 - (BMPR1B+ACVR2A)	FALSE	BMP5	TGF-beta	Secreted	Signal, Developmental protein, Reference proteome, Disulfide bond, Differentiation, Secreted, Growth factor, Cleavage on pair of basic residues, Osteogenesis, Alternative splicing, Chondrogenesis, Cytokine, Glycoprotein	cytokine;growth factor	FALSE	BMPR1B, ACVR2A	Protein kinase superfamily, TKL Ser/Thr protein kinase	Cell membrane, Membrane	Membrane, Disulfide bond, Transmembrane, Kinase, ATP-binding, Receptor, Alternative splicing, Transferase, Manganese, Disease variant, Signal, Reference proteome, Metal-binding, Transmembrane helix, Cell membrane, Serine/threonine-protein kinase, Chondrogenesis, 3D-structure, Nucleotide-binding, Dwarfism, Magnesium, Glycoprotein	Receptors	Act.TGFB;Kinase			TRUE	CellChatDB v1
BMP5_BMPR1B_ACVR2B	BMP	BMP5	BMPR1B_ACVR2B	KEGG: hsa04350; PMID:26893264	Secreted Signaling	BMP5 - (BMPR1B+ACVR2B)	FALSE	BMP5	TGF-beta	Secreted	Signal, Developmental protein, Reference proteome, Disulfide bond, Differentiation, Secreted, Growth factor, Cleavage on pair of basic residues, Osteogenesis, Alternative splicing, Chondrogenesis, Cytokine, Glycoprotein	cytokine;growth factor	FALSE	BMPR1B, ACVR2B	Protein kinase superfamily, TKL Ser/Thr protein kinase	Cell membrane	Membrane, Disulfide bond, Transmembrane, Kinase, ATP-binding, Receptor, Alternative splicing, Transferase, Manganese, Disease variant, Signal, Reference proteome, Metal-binding, Transmembrane helix, Cell membrane, Serine/threonine-protein kinase, Chondrogenesis, 3D-structure, Nucleotide-binding, Dwarfism, Magnesium, Heterotaxy, Glycoprotein, Phosphoprotein	Receptors	Act.TGFB;Kinase			TRUE	CellChatDB v1
BMP5_BMPR1B_BMPR2	BMP	BMP5	BMPR1B_BMPR2	KEGG: hsa04350; PMID:26893264	Secreted Signaling	BMP5 - (BMPR1B+BMPR2)	FALSE	BMP5	TGF-beta	Secreted	Signal, Developmental protein, Reference proteome, Disulfide bond, Differentiation, Secreted, Growth factor, Cleavage on pair of basic residues, Osteogenesis, Alternative splicing, Chondrogenesis, Cytokine, Glycoprotein	cytokine;growth factor	FALSE	BMPR1B, BMPR2	Protein kinase superfamily, TKL Ser/Thr protein kinase	Cell membrane	Membrane, Disulfide bond, Transmembrane, Kinase, ATP-binding, Receptor, Alternative splicing, Transferase, Manganese, Disease variant, Signal, Reference proteome, Metal-binding, Transmembrane helix, Cell membrane, Serine/threonine-protein kinase, Chondrogenesis, 3D-structure, Nucleotide-binding, Dwarfism, Magnesium, Glycoprotein, Phosphoprotein	Receptors	Act.TGFB;Kinase			TRUE	CellChatDB v1
BMP6_ACVR1_ACVR2A	BMP	BMP6	ACVR1_ACVR2A	KEGG: hsa04350; PMID:26893264	Secreted Signaling	BMP6 - (ACVR1+ACVR2A)	FALSE	BMP6	TGF-beta	Secreted	Signal, Developmental protein, Reference proteome, Disulfide bond, Differentiation, Secreted, Growth factor, Cleavage on pair of basic residues, Osteogenesis, Chondrogenesis, 3D-structure, Cytokine, Glycoprotein	cytokine;growth factor	FALSE	ACVR1, ACVR2A	Protein kinase superfamily, TKL Ser/Thr protein kinase	Membrane	Membrane, Transmembrane, Kinase, ATP-binding, Receptor, Transferase, Glycoprotein, Manganese, Disease variant, Signal, Reference proteome, Metal-binding, Transmembrane helix, Phosphoprotein, Serine/threonine-protein kinase, 3D-structure, Nucleotide-binding, Magnesium, Disulfide bond, Alternative splicing	Receptors	Act.TGFB;Kinase			TRUE	CellChatDB v1
BMP6_ACVR1_ACVR2B	BMP	BMP6	ACVR1_ACVR2B	KEGG: hsa04350; PMID:26893264	Secreted Signaling	BMP6 - (ACVR1+ACVR2B)	FALSE	BMP6	TGF-beta	Secreted	Signal, Developmental protein, Reference proteome, Disulfide bond, Differentiation, Secreted, Growth factor, Cleavage on pair of basic residues, Osteogenesis, Chondrogenesis, 3D-structure, Cytokine, Glycoprotein	cytokine;growth factor	FALSE	ACVR1, ACVR2B	Protein kinase superfamily, TKL Ser/Thr protein kinase	Membrane, Cell membrane	Membrane, Transmembrane, Kinase, ATP-binding, Receptor, Transferase, Glycoprotein, Manganese, Disease variant, Signal, Reference proteome, Metal-binding, Transmembrane helix, Phosphoprotein, Serine/threonine-protein kinase, 3D-structure, Nucleotide-binding, Magnesium, Disulfide bond, Alternative splicing, Heterotaxy, Cell membrane	Receptors	Act.TGFB;Kinase			TRUE	CellChatDB v1
BMP6_ACVR1_BMPR2	BMP	BMP6	ACVR1_BMPR2	KEGG: hsa04350; PMID:26893264	Secreted Signaling	BMP6 - (ACVR1+BMPR2)	FALSE	BMP6	TGF-beta	Secreted	Signal, Developmental protein, Reference proteome, Disulfide bond, Differentiation, Secreted, Growth factor, Cleavage on pair of basic residues, Osteogenesis, Chondrogenesis, 3D-structure, Cytokine, Glycoprotein	cytokine;growth factor	FALSE	BMPR2, ACVR1	Protein kinase superfamily, TKL Ser/Thr protein kinase	Cell membrane, Membrane	Membrane, Disulfide bond, Transmembrane, Kinase, ATP-binding, Receptor, Alternative splicing, Transferase, Glycoprotein, Manganese, Disease variant, Signal, Reference proteome, Metal-binding, Transmembrane helix, Cell membrane, Phosphoprotein, Serine/threonine-protein kinase, 3D-structure, Nucleotide-binding, Magnesium	Receptors	Act.TGFB;Kinase			TRUE	CellChatDB v1
BMP6_BMPR1A_ACVR2A	BMP	BMP6	BMPR1A_ACVR2A	KEGG: hsa04350; PMID:26893264	Secreted Signaling	BMP6 - (BMPR1A+ACVR2A)	FALSE	BMP6	TGF-beta	Secreted	Signal, Developmental protein, Reference proteome, Disulfide bond, Differentiation, Secreted, Growth factor, Cleavage on pair of basic residues, Osteogenesis, Chondrogenesis, 3D-structure, Cytokine, Glycoprotein	cytokine;growth factor	FALSE	ACVR2A, BMPR1A	Protein kinase superfamily, TKL Ser/Thr protein kinase	Membrane, Cell membrane, Cell surface	Membrane, Disulfide bond, Transmembrane, Kinase, ATP-binding, Receptor, Alternative splicing, Transferase, Glycoprotein, Manganese, Signal, Reference proteome, Metal-binding, Transmembrane helix, Serine/threonine-protein kinase, 3D-structure, Nucleotide-binding, Magnesium, Disease variant, Cell membrane	Receptors	Act.TGFB;Kinase			TRUE	CellChatDB v1
BMP6_BMPR1A_ACVR2B	BMP	BMP6	BMPR1A_ACVR2B	KEGG: hsa04350; PMID:26893264	Secreted Signaling	BMP6 - (BMPR1A+ACVR2B)	FALSE	BMP6	TGF-beta	Secreted	Signal, Developmental protein, Reference proteome, Disulfide bond, Differentiation, Secreted, Growth factor, Cleavage on pair of basic residues, Osteogenesis, Chondrogenesis, 3D-structure, Cytokine, Glycoprotein	cytokine;growth factor	FALSE	ACVR2B, BMPR1A	Protein kinase superfamily, TKL Ser/Thr protein kinase	Cell membrane, Cell surface	Membrane, Disulfide bond, Transmembrane, Kinase, ATP-binding, Receptor, Alternative splicing, Heterotaxy, Transferase, Glycoprotein, Manganese, Disease variant, Signal, Reference proteome, Metal-binding, Transmembrane helix, Cell membrane, Phosphoprotein, Serine/threonine-protein kinase, 3D-structure, Nucleotide-binding, Magnesium	Receptors	Act.TGFB;Kinase			TRUE	CellChatDB v1
BMP6_BMPR1A_BMPR2	BMP	BMP6	BMPR1A_BMPR2	KEGG: hsa04350; PMID:26893264	Secreted Signaling	BMP6 - (BMPR1A+BMPR2)	FALSE	BMP6	TGF-beta	Secreted	Signal, Developmental protein, Reference proteome, Disulfide bond, Differentiation, Secreted, Growth factor, Cleavage on pair of basic residues, Osteogenesis, Chondrogenesis, 3D-structure, Cytokine, Glycoprotein	cytokine;growth factor	FALSE	BMPR2, BMPR1A	Protein kinase superfamily, TKL Ser/Thr protein kinase	Cell membrane, Cell surface	Membrane, Disulfide bond, Transmembrane, Kinase, ATP-binding, Receptor, Alternative splicing, Transferase, Glycoprotein, Manganese, Disease variant, Signal, Reference proteome, Metal-binding, Transmembrane helix, Cell membrane, Phosphoprotein, Serine/threonine-protein kinase, 3D-structure, Nucleotide-binding, Magnesium	Receptors	Act.TGFB;Kinase			TRUE	CellChatDB v1
BMP6_BMPR1B_ACVR2A	BMP	BMP6	BMPR1B_ACVR2A	KEGG: hsa04350; PMID:26893264	Secreted Signaling	BMP6 - (BMPR1B+ACVR2A)	FALSE	BMP6	TGF-beta	Secreted	Signal, Developmental protein, Reference proteome, Disulfide bond, Differentiation, Secreted, Growth factor, Cleavage on pair of basic residues, Osteogenesis, Chondrogenesis, 3D-structure, Cytokine, Glycoprotein	cytokine;growth factor	FALSE	BMPR1B, ACVR2A	Protein kinase superfamily, TKL Ser/Thr protein kinase	Cell membrane, Membrane	Membrane, Disulfide bond, Transmembrane, Kinase, ATP-binding, Receptor, Alternative splicing, Transferase, Manganese, Disease variant, Signal, Reference proteome, Metal-binding, Transmembrane helix, Cell membrane, Serine/threonine-protein kinase, Chondrogenesis, 3D-structure, Nucleotide-binding, Dwarfism, Magnesium, Glycoprotein	Receptors	Act.TGFB;Kinase			TRUE	CellChatDB v1
BMP6_BMPR1B_ACVR2B	BMP	BMP6	BMPR1B_ACVR2B	KEGG: hsa04350; PMID:26893264	Secreted Signaling	BMP6 - (BMPR1B+ACVR2B)	FALSE	BMP6	TGF-beta	Secreted	Signal, Developmental protein, Reference proteome, Disulfide bond, Differentiation, Secreted, Growth factor, Cleavage on pair of basic residues, Osteogenesis, Chondrogenesis, 3D-structure, Cytokine, Glycoprotein	cytokine;growth factor	FALSE	BMPR1B, ACVR2B	Protein kinase superfamily, TKL Ser/Thr protein kinase	Cell membrane	Membrane, Disulfide bond, Transmembrane, Kinase, ATP-binding, Receptor, Alternative splicing, Transferase, Manganese, Disease variant, Signal, Reference proteome, Metal-binding, Transmembrane helix, Cell membrane, Serine/threonine-protein kinase, Chondrogenesis, 3D-structure, Nucleotide-binding, Dwarfism, Magnesium, Heterotaxy, Glycoprotein, Phosphoprotein	Receptors	Act.TGFB;Kinase			TRUE	CellChatDB v1
BMP6_BMPR1B_BMPR2	BMP	BMP6	BMPR1B_BMPR2	KEGG: hsa04350; PMID:26893264	Secreted Signaling	BMP6 - (BMPR1B+BMPR2)	FALSE	BMP6	TGF-beta	Secreted	Signal, Developmental protein, Reference proteome, Disulfide bond, Differentiation, Secreted, Growth factor, Cleavage on pair of basic residues, Osteogenesis, Chondrogenesis, 3D-structure, Cytokine, Glycoprotein	cytokine;growth factor	FALSE	BMPR1B, BMPR2	Protein kinase superfamily, TKL Ser/Thr protein kinase	Cell membrane	Membrane, Disulfide bond, Transmembrane, Kinase, ATP-binding, Receptor, Alternative splicing, Transferase, Manganese, Disease variant, Signal, Reference proteome, Metal-binding, Transmembrane helix, Cell membrane, Serine/threonine-protein kinase, Chondrogenesis, 3D-structure, Nucleotide-binding, Dwarfism, Magnesium, Glycoprotein, Phosphoprotein	Receptors	Act.TGFB;Kinase			TRUE	CellChatDB v1
BMP7_ACVR1_ACVR2A	BMP	BMP7	ACVR1_ACVR2A	KEGG: hsa04350; PMID:26893264	Secreted Signaling	BMP7 - (ACVR1+ACVR2A)	FALSE	BMP7	TGF-beta	Secreted	Signal, Developmental protein, Reference proteome, Pharmaceutical, Disulfide bond, Differentiation, Secreted, Growth factor, Direct protein sequencing, Osteogenesis, Chondrogenesis, 3D-structure, Cytokine, Glycoprotein	cytokine;growth factor	FALSE	ACVR1, ACVR2A	Protein kinase superfamily, TKL Ser/Thr protein kinase	Membrane	Membrane, Transmembrane, Kinase, ATP-binding, Receptor, Transferase, Glycoprotein, Manganese, Disease variant, Signal, Reference proteome, Metal-binding, Transmembrane helix, Phosphoprotein, Serine/threonine-protein kinase, 3D-structure, Nucleotide-binding, Magnesium, Disulfide bond, Alternative splicing	Receptors	Act.TGFB;Kinase			TRUE	CellChatDB v1
BMP7_ACVR1_ACVR2B	BMP	BMP7	ACVR1_ACVR2B	KEGG: hsa04350; PMID:26893264	Secreted Signaling	BMP7 - (ACVR1+ACVR2B)	FALSE	BMP7	TGF-beta	Secreted	Signal, Developmental protein, Reference proteome, Pharmaceutical, Disulfide bond, Differentiation, Secreted, Growth factor, Direct protein sequencing, Osteogenesis, Chondrogenesis, 3D-structure, Cytokine, Glycoprotein	cytokine;growth factor	FALSE	ACVR1, ACVR2B	Protein kinase superfamily, TKL Ser/Thr protein kinase	Membrane, Cell membrane	Membrane, Transmembrane, Kinase, ATP-binding, Receptor, Transferase, Glycoprotein, Manganese, Disease variant, Signal, Reference proteome, Metal-binding, Transmembrane helix, Phosphoprotein, Serine/threonine-protein kinase, 3D-structure, Nucleotide-binding, Magnesium, Disulfide bond, Alternative splicing, Heterotaxy, Cell membrane	Receptors	Act.TGFB;Kinase			TRUE	CellChatDB v1
BMP7_ACVR1_BMPR2	BMP	BMP7	ACVR1_BMPR2	KEGG: hsa04350; PMID:26893264	Secreted Signaling	BMP7 - (ACVR1+BMPR2)	FALSE	BMP7	TGF-beta	Secreted	Signal, Developmental protein, Reference proteome, Pharmaceutical, Disulfide bond, Differentiation, Secreted, Growth factor, Direct protein sequencing, Osteogenesis, Chondrogenesis, 3D-structure, Cytokine, Glycoprotein	cytokine;growth factor	FALSE	BMPR2, ACVR1	Protein kinase superfamily, TKL Ser/Thr protein kinase	Cell membrane, Membrane	Membrane, Disulfide bond, Transmembrane, Kinase, ATP-binding, Receptor, Alternative splicing, Transferase, Glycoprotein, Manganese, Disease variant, Signal, Reference proteome, Metal-binding, Transmembrane helix, Cell membrane, Phosphoprotein, Serine/threonine-protein kinase, 3D-structure, Nucleotide-binding, Magnesium	Receptors	Act.TGFB;Kinase			TRUE	CellChatDB v1
BMP7_BMPR1A_ACVR2A	BMP	BMP7	BMPR1A_ACVR2A	KEGG: hsa04350; PMID:26893264	Secreted Signaling	BMP7 - (BMPR1A+ACVR2A)	FALSE	BMP7	TGF-beta	Secreted	Signal, Developmental protein, Reference proteome, Pharmaceutical, Disulfide bond, Differentiation, Secreted, Growth factor, Direct protein sequencing, Osteogenesis, Chondrogenesis, 3D-structure, Cytokine, Glycoprotein	cytokine;growth factor	FALSE	ACVR2A, BMPR1A	Protein kinase superfamily, TKL Ser/Thr protein kinase	Membrane, Cell membrane, Cell surface	Membrane, Disulfide bond, Transmembrane, Kinase, ATP-binding, Receptor, Alternative splicing, Transferase, Glycoprotein, Manganese, Signal, Reference proteome, Metal-binding, Transmembrane helix, Serine/threonine-protein kinase, 3D-structure, Nucleotide-binding, Magnesium, Disease variant, Cell membrane	Receptors	Act.TGFB;Kinase			TRUE	CellChatDB v1
BMP7_BMPR1A_ACVR2B	BMP	BMP7	BMPR1A_ACVR2B	KEGG: hsa04350; PMID:26893264	Secreted Signaling	BMP7 - (BMPR1A+ACVR2B)	FALSE	BMP7	TGF-beta	Secreted	Signal, Developmental protein, Reference proteome, Pharmaceutical, Disulfide bond, Differentiation, Secreted, Growth factor, Direct protein sequencing, Osteogenesis, Chondrogenesis, 3D-structure, Cytokine, Glycoprotein	cytokine;growth factor	FALSE	ACVR2B, BMPR1A	Protein kinase superfamily, TKL Ser/Thr protein kinase	Cell membrane, Cell surface	Membrane, Disulfide bond, Transmembrane, Kinase, ATP-binding, Receptor, Alternative splicing, Heterotaxy, Transferase, Glycoprotein, Manganese, Disease variant, Signal, Reference proteome, Metal-binding, Transmembrane helix, Cell membrane, Phosphoprotein, Serine/threonine-protein kinase, 3D-structure, Nucleotide-binding, Magnesium	Receptors	Act.TGFB;Kinase			TRUE	CellChatDB v1
BMP7_BMPR1A_BMPR2	BMP	BMP7	BMPR1A_BMPR2	KEGG: hsa04350; PMID:26893264	Secreted Signaling	BMP7 - (BMPR1A+BMPR2)	FALSE	BMP7	TGF-beta	Secreted	Signal, Developmental protein, Reference proteome, Pharmaceutical, Disulfide bond, Differentiation, Secreted, Growth factor, Direct protein sequencing, Osteogenesis, Chondrogenesis, 3D-structure, Cytokine, Glycoprotein	cytokine;growth factor	FALSE	BMPR2, BMPR1A	Protein kinase superfamily, TKL Ser/Thr protein kinase	Cell membrane, Cell surface	Membrane, Disulfide bond, Transmembrane, Kinase, ATP-binding, Receptor, Alternative splicing, Transferase, Glycoprotein, Manganese, Disease variant, Signal, Reference proteome, Metal-binding, Transmembrane helix, Cell membrane, Phosphoprotein, Serine/threonine-protein kinase, 3D-structure, Nucleotide-binding, Magnesium	Receptors	Act.TGFB;Kinase			TRUE	CellChatDB v1
BMP7_BMPR1B_ACVR2A	BMP	BMP7	BMPR1B_ACVR2A	KEGG: hsa04350; PMID:26893264	Secreted Signaling	BMP7 - (BMPR1B+ACVR2A)	FALSE	BMP7	TGF-beta	Secreted	Signal, Developmental protein, Reference proteome, Pharmaceutical, Disulfide bond, Differentiation, Secreted, Growth factor, Direct protein sequencing, Osteogenesis, Chondrogenesis, 3D-structure, Cytokine, Glycoprotein	cytokine;growth factor	FALSE	BMPR1B, ACVR2A	Protein kinase superfamily, TKL Ser/Thr protein kinase	Cell membrane, Membrane	Membrane, Disulfide bond, Transmembrane, Kinase, ATP-binding, Receptor, Alternative splicing, Transferase, Manganese, Disease variant, Signal, Reference proteome, Metal-binding, Transmembrane helix, Cell membrane, Serine/threonine-protein kinase, Chondrogenesis, 3D-structure, Nucleotide-binding, Dwarfism, Magnesium, Glycoprotein	Receptors	Act.TGFB;Kinase			TRUE	CellChatDB v1
BMP7_BMPR1B_ACVR2B	BMP	BMP7	BMPR1B_ACVR2B	KEGG: hsa04350; PMID:26893264	Secreted Signaling	BMP7 - (BMPR1B+ACVR2B)	FALSE	BMP7	TGF-beta	Secreted	Signal, Developmental protein, Reference proteome, Pharmaceutical, Disulfide bond, Differentiation, Secreted, Growth factor, Direct protein sequencing, Osteogenesis, Chondrogenesis, 3D-structure, Cytokine, Glycoprotein	cytokine;growth factor	FALSE	BMPR1B, ACVR2B	Protein kinase superfamily, TKL Ser/Thr protein kinase	Cell membrane	Membrane, Disulfide bond, Transmembrane, Kinase, ATP-binding, Receptor, Alternative splicing, Transferase, Manganese, Disease variant, Signal, Reference proteome, Metal-binding, Transmembrane helix, Cell membrane, Serine/threonine-protein kinase, Chondrogenesis, 3D-structure, Nucleotide-binding, Dwarfism, Magnesium, Heterotaxy, Glycoprotein, Phosphoprotein	Receptors	Act.TGFB;Kinase			TRUE	CellChatDB v1
BMP7_BMPR1B_BMPR2	BMP	BMP7	BMPR1B_BMPR2	KEGG: hsa04350; PMID:26893264	Secreted Signaling	BMP7 - (BMPR1B+BMPR2)	FALSE	BMP7	TGF-beta	Secreted	Signal, Developmental protein, Reference proteome, Pharmaceutical, Disulfide bond, Differentiation, Secreted, Growth factor, Direct protein sequencing, Osteogenesis, Chondrogenesis, 3D-structure, Cytokine, Glycoprotein	cytokine;growth factor	FALSE	BMPR1B, BMPR2	Protein kinase superfamily, TKL Ser/Thr protein kinase	Cell membrane	Membrane, Disulfide bond, Transmembrane, Kinase, ATP-binding, Receptor, Alternative splicing, Transferase, Manganese, Disease variant, Signal, Reference proteome, Metal-binding, Transmembrane helix, Cell membrane, Serine/threonine-protein kinase, Chondrogenesis, 3D-structure, Nucleotide-binding, Dwarfism, Magnesium, Glycoprotein, Phosphoprotein	Receptors	Act.TGFB;Kinase			TRUE	CellChatDB v1
BMP8A_ACVR1_ACVR2A	BMP	BMP8A	ACVR1_ACVR2A	KEGG: hsa04350; PMID:26893264	Secreted Signaling	BMP8A - (ACVR1+ACVR2A)	FALSE	BMP8A	TGF-beta	Secreted	Signal, Developmental protein, Reference proteome, Disulfide bond, Differentiation, Secreted, Growth factor, Osteogenesis, Chondrogenesis, Cytokine, Glycoprotein	cytokine;growth factor	FALSE	ACVR1, ACVR2A	Protein kinase superfamily, TKL Ser/Thr protein kinase	Membrane	Membrane, Transmembrane, Kinase, ATP-binding, Receptor, Transferase, Glycoprotein, Manganese, Disease variant, Signal, Reference proteome, Metal-binding, Transmembrane helix, Phosphoprotein, Serine/threonine-protein kinase, 3D-structure, Nucleotide-binding, Magnesium, Disulfide bond, Alternative splicing	Receptors	Act.TGFB;Kinase			TRUE	CellChatDB v1
BMP8A_ACVR1_ACVR2B	BMP	BMP8A	ACVR1_ACVR2B	KEGG: hsa04350; PMID:26893264	Secreted Signaling	BMP8A - (ACVR1+ACVR2B)	FALSE	BMP8A	TGF-beta	Secreted	Signal, Developmental protein, Reference proteome, Disulfide bond, Differentiation, Secreted, Growth factor, Osteogenesis, Chondrogenesis, Cytokine, Glycoprotein	cytokine;growth factor	FALSE	ACVR1, ACVR2B	Protein kinase superfamily, TKL Ser/Thr protein kinase	Membrane, Cell membrane	Membrane, Transmembrane, Kinase, ATP-binding, Receptor, Transferase, Glycoprotein, Manganese, Disease variant, Signal, Reference proteome, Metal-binding, Transmembrane helix, Phosphoprotein, Serine/threonine-protein kinase, 3D-structure, Nucleotide-binding, Magnesium, Disulfide bond, Alternative splicing, Heterotaxy, Cell membrane	Receptors	Act.TGFB;Kinase			TRUE	CellChatDB v1
BMP8A_ACVR1_BMPR2	BMP	BMP8A	ACVR1_BMPR2	KEGG: hsa04350; PMID:26893264	Secreted Signaling	BMP8A - (ACVR1+BMPR2)	FALSE	BMP8A	TGF-beta	Secreted	Signal, Developmental protein, Reference proteome, Disulfide bond, Differentiation, Secreted, Growth factor, Osteogenesis, Chondrogenesis, Cytokine, Glycoprotein	cytokine;growth factor	FALSE	BMPR2, ACVR1	Protein kinase superfamily, TKL Ser/Thr protein kinase	Cell membrane, Membrane	Membrane, Disulfide bond, Transmembrane, Kinase, ATP-binding, Receptor, Alternative splicing, Transferase, Glycoprotein, Manganese, Disease variant, Signal, Reference proteome, Metal-binding, Transmembrane helix, Cell membrane, Phosphoprotein, Serine/threonine-protein kinase, 3D-structure, Nucleotide-binding, Magnesium	Receptors	Act.TGFB;Kinase			TRUE	CellChatDB v1
BMP8A_BMPR1A_ACVR2A	BMP	BMP8A	BMPR1A_ACVR2A	KEGG: hsa04350; PMID:26893264	Secreted Signaling	BMP8A - (BMPR1A+ACVR2A)	FALSE	BMP8A	TGF-beta	Secreted	Signal, Developmental protein, Reference proteome, Disulfide bond, Differentiation, Secreted, Growth factor, Osteogenesis, Chondrogenesis, Cytokine, Glycoprotein	cytokine;growth factor	FALSE	ACVR2A, BMPR1A	Protein kinase superfamily, TKL Ser/Thr protein kinase	Membrane, Cell membrane, Cell surface	Membrane, Disulfide bond, Transmembrane, Kinase, ATP-binding, Receptor, Alternative splicing, Transferase, Glycoprotein, Manganese, Signal, Reference proteome, Metal-binding, Transmembrane helix, Serine/threonine-protein kinase, 3D-structure, Nucleotide-binding, Magnesium, Disease variant, Cell membrane	Receptors	Act.TGFB;Kinase			TRUE	CellChatDB v1
BMP8A_BMPR1A_ACVR2B	BMP	BMP8A	BMPR1A_ACVR2B	KEGG: hsa04350; PMID:26893264	Secreted Signaling	BMP8A - (BMPR1A+ACVR2B)	FALSE	BMP8A	TGF-beta	Secreted	Signal, Developmental protein, Reference proteome, Disulfide bond, Differentiation, Secreted, Growth factor, Osteogenesis, Chondrogenesis, Cytokine, Glycoprotein	cytokine;growth factor	FALSE	ACVR2B, BMPR1A	Protein kinase superfamily, TKL Ser/Thr protein kinase	Cell membrane, Cell surface	Membrane, Disulfide bond, Transmembrane, Kinase, ATP-binding, Receptor, Alternative splicing, Heterotaxy, Transferase, Glycoprotein, Manganese, Disease variant, Signal, Reference proteome, Metal-binding, Transmembrane helix, Cell membrane, Phosphoprotein, Serine/threonine-protein kinase, 3D-structure, Nucleotide-binding, Magnesium	Receptors	Act.TGFB;Kinase			TRUE	CellChatDB v1
BMP8A_BMPR1A_BMPR2	BMP	BMP8A	BMPR1A_BMPR2	KEGG: hsa04350; PMID:26893264	Secreted Signaling	BMP8A - (BMPR1A+BMPR2)	FALSE	BMP8A	TGF-beta	Secreted	Signal, Developmental protein, Reference proteome, Disulfide bond, Differentiation, Secreted, Growth factor, Osteogenesis, Chondrogenesis, Cytokine, Glycoprotein	cytokine;growth factor	FALSE	BMPR2, BMPR1A	Protein kinase superfamily, TKL Ser/Thr protein kinase	Cell membrane, Cell surface	Membrane, Disulfide bond, Transmembrane, Kinase, ATP-binding, Receptor, Alternative splicing, Transferase, Glycoprotein, Manganese, Disease variant, Signal, Reference proteome, Metal-binding, Transmembrane helix, Cell membrane, Phosphoprotein, Serine/threonine-protein kinase, 3D-structure, Nucleotide-binding, Magnesium	Receptors	Act.TGFB;Kinase			TRUE	CellChatDB v1
BMP8A_BMPR1B_ACVR2A	BMP	BMP8A	BMPR1B_ACVR2A	KEGG: hsa04350; PMID:26893264	Secreted Signaling	BMP8A - (BMPR1B+ACVR2A)	FALSE	BMP8A	TGF-beta	Secreted	Signal, Developmental protein, Reference proteome, Disulfide bond, Differentiation, Secreted, Growth factor, Osteogenesis, Chondrogenesis, Cytokine, Glycoprotein	cytokine;growth factor	FALSE	BMPR1B, ACVR2A	Protein kinase superfamily, TKL Ser/Thr protein kinase	Cell membrane, Membrane	Membrane, Disulfide bond, Transmembrane, Kinase, ATP-binding, Receptor, Alternative splicing, Transferase, Manganese, Disease variant, Signal, Reference proteome, Metal-binding, Transmembrane helix, Cell membrane, Serine/threonine-protein kinase, Chondrogenesis, 3D-structure, Nucleotide-binding, Dwarfism, Magnesium, Glycoprotein	Receptors	Act.TGFB;Kinase			TRUE	CellChatDB v1
BMP8A_BMPR1B_ACVR2B	BMP	BMP8A	BMPR1B_ACVR2B	KEGG: hsa04350; PMID:26893264	Secreted Signaling	BMP8A - (BMPR1B+ACVR2B)	FALSE	BMP8A	TGF-beta	Secreted	Signal, Developmental protein, Reference proteome, Disulfide bond, Differentiation, Secreted, Growth factor, Osteogenesis, Chondrogenesis, Cytokine, Glycoprotein	cytokine;growth factor	FALSE	BMPR1B, ACVR2B	Protein kinase superfamily, TKL Ser/Thr protein kinase	Cell membrane	Membrane, Disulfide bond, Transmembrane, Kinase, ATP-binding, Receptor, Alternative splicing, Transferase, Manganese, Disease variant, Signal, Reference proteome, Metal-binding, Transmembrane helix, Cell membrane, Serine/threonine-protein kinase, Chondrogenesis, 3D-structure, Nucleotide-binding, Dwarfism, Magnesium, Heterotaxy, Glycoprotein, Phosphoprotein	Receptors	Act.TGFB;Kinase			TRUE	CellChatDB v1
BMP8A_BMPR1B_BMPR2	BMP	BMP8A	BMPR1B_BMPR2	KEGG: hsa04350; PMID:26893264	Secreted Signaling	BMP8A - (BMPR1B+BMPR2)	FALSE	BMP8A	TGF-beta	Secreted	Signal, Developmental protein, Reference proteome, Disulfide bond, Differentiation, Secreted, Growth factor, Osteogenesis, Chondrogenesis, Cytokine, Glycoprotein	cytokine;growth factor	FALSE	BMPR1B, BMPR2	Protein kinase superfamily, TKL Ser/Thr protein kinase	Cell membrane	Membrane, Disulfide bond, Transmembrane, Kinase, ATP-binding, Receptor, Alternative splicing, Transferase, Manganese, Disease variant, Signal, Reference proteome, Metal-binding, Transmembrane helix, Cell membrane, Serine/threonine-protein kinase, Chondrogenesis, 3D-structure, Nucleotide-binding, Dwarfism, Magnesium, Glycoprotein, Phosphoprotein	Receptors	Act.TGFB;Kinase			TRUE	CellChatDB v1
BMP8B_ACVR1_ACVR2A	BMP	BMP8B	ACVR1_ACVR2A	KEGG: hsa04350; PMID:26893264	Secreted Signaling	BMP8B - (ACVR1+ACVR2A)	FALSE	BMP8B	TGF-beta	Secreted	Signal, Developmental protein, Reference proteome, Disulfide bond, Differentiation, Secreted, Growth factor, Osteogenesis, Alternative splicing, Chondrogenesis, Cytokine, Glycoprotein			ACVR1, ACVR2A	Protein kinase superfamily, TKL Ser/Thr protein kinase	Membrane	Membrane, Transmembrane, Kinase, ATP-binding, Receptor, Transferase, Glycoprotein, Manganese, Disease variant, Signal, Reference proteome, Metal-binding, Transmembrane helix, Phosphoprotein, Serine/threonine-protein kinase, 3D-structure, Nucleotide-binding, Magnesium, Disulfide bond, Alternative splicing	Receptors	Act.TGFB;Kinase			TRUE	CellChatDB v1
BMP8B_ACVR1_ACVR2B	BMP	BMP8B	ACVR1_ACVR2B	KEGG: hsa04350; PMID:26893264	Secreted Signaling	BMP8B - (ACVR1+ACVR2B)	FALSE	BMP8B	TGF-beta	Secreted	Signal, Developmental protein, Reference proteome, Disulfide bond, Differentiation, Secreted, Growth factor, Osteogenesis, Alternative splicing, Chondrogenesis, Cytokine, Glycoprotein			ACVR1, ACVR2B	Protein kinase superfamily, TKL Ser/Thr protein kinase	Membrane, Cell membrane	Membrane, Transmembrane, Kinase, ATP-binding, Receptor, Transferase, Glycoprotein, Manganese, Disease variant, Signal, Reference proteome, Metal-binding, Transmembrane helix, Phosphoprotein, Serine/threonine-protein kinase, 3D-structure, Nucleotide-binding, Magnesium, Disulfide bond, Alternative splicing, Heterotaxy, Cell membrane	Receptors	Act.TGFB;Kinase			TRUE	CellChatDB v1
BMP8B_ACVR1_BMPR2	BMP	BMP8B	ACVR1_BMPR2	KEGG: hsa04350; PMID:26893264	Secreted Signaling	BMP8B - (ACVR1+BMPR2)	FALSE	BMP8B	TGF-beta	Secreted	Signal, Developmental protein, Reference proteome, Disulfide bond, Differentiation, Secreted, Growth factor, Osteogenesis, Alternative splicing, Chondrogenesis, Cytokine, Glycoprotein			BMPR2, ACVR1	Protein kinase superfamily, TKL Ser/Thr protein kinase	Cell membrane, Membrane	Membrane, Disulfide bond, Transmembrane, Kinase, ATP-binding, Receptor, Alternative splicing, Transferase, Glycoprotein, Manganese, Disease variant, Signal, Reference proteome, Metal-binding, Transmembrane helix, Cell membrane, Phosphoprotein, Serine/threonine-protein kinase, 3D-structure, Nucleotide-binding, Magnesium	Receptors	Act.TGFB;Kinase			TRUE	CellChatDB v1
BMP8B_BMPR1A_ACVR2A	BMP	BMP8B	BMPR1A_ACVR2A	KEGG: hsa04350; PMID:26893264	Secreted Signaling	BMP8B - (BMPR1A+ACVR2A)	FALSE	BMP8B	TGF-beta	Secreted	Signal, Developmental protein, Reference proteome, Disulfide bond, Differentiation, Secreted, Growth factor, Osteogenesis, Alternative splicing, Chondrogenesis, Cytokine, Glycoprotein			ACVR2A, BMPR1A	Protein kinase superfamily, TKL Ser/Thr protein kinase	Membrane, Cell membrane, Cell surface	Membrane, Disulfide bond, Transmembrane, Kinase, ATP-binding, Receptor, Alternative splicing, Transferase, Glycoprotein, Manganese, Signal, Reference proteome, Metal-binding, Transmembrane helix, Serine/threonine-protein kinase, 3D-structure, Nucleotide-binding, Magnesium, Disease variant, Cell membrane	Receptors	Act.TGFB;Kinase			TRUE	CellChatDB v1
BMP8B_BMPR1A_ACVR2B	BMP	BMP8B	BMPR1A_ACVR2B	KEGG: hsa04350; PMID:26893264	Secreted Signaling	BMP8B - (BMPR1A+ACVR2B)	FALSE	BMP8B	TGF-beta	Secreted	Signal, Developmental protein, Reference proteome, Disulfide bond, Differentiation, Secreted, Growth factor, Osteogenesis, Alternative splicing, Chondrogenesis, Cytokine, Glycoprotein			ACVR2B, BMPR1A	Protein kinase superfamily, TKL Ser/Thr protein kinase	Cell membrane, Cell surface	Membrane, Disulfide bond, Transmembrane, Kinase, ATP-binding, Receptor, Alternative splicing, Heterotaxy, Transferase, Glycoprotein, Manganese, Disease variant, Signal, Reference proteome, Metal-binding, Transmembrane helix, Cell membrane, Phosphoprotein, Serine/threonine-protein kinase, 3D-structure, Nucleotide-binding, Magnesium	Receptors	Act.TGFB;Kinase			TRUE	CellChatDB v1
BMP8B_BMPR1A_BMPR2	BMP	BMP8B	BMPR1A_BMPR2	KEGG: hsa04350; PMID:26893264	Secreted Signaling	BMP8B - (BMPR1A+BMPR2)	FALSE	BMP8B	TGF-beta	Secreted	Signal, Developmental protein, Reference proteome, Disulfide bond, Differentiation, Secreted, Growth factor, Osteogenesis, Alternative splicing, Chondrogenesis, Cytokine, Glycoprotein			BMPR2, BMPR1A	Protein kinase superfamily, TKL Ser/Thr protein kinase	Cell membrane, Cell surface	Membrane, Disulfide bond, Transmembrane, Kinase, ATP-binding, Receptor, Alternative splicing, Transferase, Glycoprotein, Manganese, Disease variant, Signal, Reference proteome, Metal-binding, Transmembrane helix, Cell membrane, Phosphoprotein, Serine/threonine-protein kinase, 3D-structure, Nucleotide-binding, Magnesium	Receptors	Act.TGFB;Kinase			TRUE	CellChatDB v1
BMP8B_BMPR1B_ACVR2A	BMP	BMP8B	BMPR1B_ACVR2A	KEGG: hsa04350; PMID:26893264	Secreted Signaling	BMP8B - (BMPR1B+ACVR2A)	FALSE	BMP8B	TGF-beta	Secreted	Signal, Developmental protein, Reference proteome, Disulfide bond, Differentiation, Secreted, Growth factor, Osteogenesis, Alternative splicing, Chondrogenesis, Cytokine, Glycoprotein			BMPR1B, ACVR2A	Protein kinase superfamily, TKL Ser/Thr protein kinase	Cell membrane, Membrane	Membrane, Disulfide bond, Transmembrane, Kinase, ATP-binding, Receptor, Alternative splicing, Transferase, Manganese, Disease variant, Signal, Reference proteome, Metal-binding, Transmembrane helix, Cell membrane, Serine/threonine-protein kinase, Chondrogenesis, 3D-structure, Nucleotide-binding, Dwarfism, Magnesium, Glycoprotein	Receptors	Act.TGFB;Kinase			TRUE	CellChatDB v1
BMP8B_BMPR1B_ACVR2B	BMP	BMP8B	BMPR1B_ACVR2B	KEGG: hsa04350; PMID:26893264	Secreted Signaling	BMP8B - (BMPR1B+ACVR2B)	FALSE	BMP8B	TGF-beta	Secreted	Signal, Developmental protein, Reference proteome, Disulfide bond, Differentiation, Secreted, Growth factor, Osteogenesis, Alternative splicing, Chondrogenesis, Cytokine, Glycoprotein			BMPR1B, ACVR2B	Protein kinase superfamily, TKL Ser/Thr protein kinase	Cell membrane	Membrane, Disulfide bond, Transmembrane, Kinase, ATP-binding, Receptor, Alternative splicing, Transferase, Manganese, Disease variant, Signal, Reference proteome, Metal-binding, Transmembrane helix, Cell membrane, Serine/threonine-protein kinase, Chondrogenesis, 3D-structure, Nucleotide-binding, Dwarfism, Magnesium, Heterotaxy, Glycoprotein, Phosphoprotein	Receptors	Act.TGFB;Kinase			TRUE	CellChatDB v1
BMP8B_BMPR1B_BMPR2	BMP	BMP8B	BMPR1B_BMPR2	KEGG: hsa04350; PMID:26893264	Secreted Signaling	BMP8B - (BMPR1B+BMPR2)	FALSE	BMP8B	TGF-beta	Secreted	Signal, Developmental protein, Reference proteome, Disulfide bond, Differentiation, Secreted, Growth factor, Osteogenesis, Alternative splicing, Chondrogenesis, Cytokine, Glycoprotein			BMPR1B, BMPR2	Protein kinase superfamily, TKL Ser/Thr protein kinase	Cell membrane	Membrane, Disulfide bond, Transmembrane, Kinase, ATP-binding, Receptor, Alternative splicing, Transferase, Manganese, Disease variant, Signal, Reference proteome, Metal-binding, Transmembrane helix, Cell membrane, Serine/threonine-protein kinase, Chondrogenesis, 3D-structure, Nucleotide-binding, Dwarfism, Magnesium, Glycoprotein, Phosphoprotein	Receptors	Act.TGFB;Kinase			TRUE	CellChatDB v1
