# Supplementary material for: Characterizing tumor microenvironment heterogeneity in EBV+ nTNKL vs ENKTL using spatial transcriptomics and MIF
Source: Front Immunol. 2026 Feb 11;17:1717844. doi: 10.3389/fimmu.2026.1717844 (PMC12933425; doi:10.3389/fimmu.2026.1717844)
Supplement: Supplementary file 8 [file Table6.xlsx]

## Sheet: Table S6
Table S6 Ligand–receptor interactions associated with enriched signaling pathways in EBV+ nTNKL
LRsig.interaction_name	LRsig.pathway_name	LRsig.ligand	LRsig.receptor	LRsig.evidence	LRsig.annotation	LRsig.interaction_name_2	LRsig.is_neurotransmitter	LRsig.ligand.symbol	LRsig.ligand.family	LRsig.ligand.location	LRsig.ligand.keyword	LRsig.ligand.secreted_type	LRsig.ligand.transmembrane	LRsig.receptor.symbol	LRsig.receptor.family	LRsig.receptor.location	LRsig.receptor.keyword	LRsig.receptor.surfaceome_main	LRsig.receptor.surfaceome_sub	LRsig.receptor.adhesome	LRsig.receptor.secreted_type	LRsig.receptor.transmembrane	LRsig.version
CCL5_CCR1	CCL	CCL5	CCR1	KEGG: hsa04060	Secreted Signaling	CCL5 - CCR1	FALSE	CCL5	Intercrine beta (chemokine CC)	Secreted	Signal, Reference proteome, Disulfide bond, Secreted, Direct protein sequencing, Oxidation, Chemotaxis, 3D-structure, Inflammatory response, Cytokine, Glycoprotein	cytokine	FALSE	CCR1	G-protein coupled receptor 1	Cell membrane	Transducer, Membrane, Reference proteome, Cell membrane, Transmembrane helix, Disulfide bond, Transmembrane, Receptor, G-protein coupled receptor, 3D-structure, Glycoprotein	Receptors	GPCR;Rhodopsin			TRUE	CellChatDB v1
CCL3_CCR1	CCL	CCL3	CCR1	KEGG: hsa04060	Secreted Signaling	CCL3 - CCR1	FALSE	CCL3	Intercrine beta (chemokine CC)	Secreted	Signal, Reference proteome, Disulfide bond, Secreted, Direct protein sequencing, Chemotaxis, 3D-structure, Inflammatory response, Cytokine	cytokine	FALSE	CCR1	G-protein coupled receptor 1	Cell membrane	Transducer, Membrane, Reference proteome, Cell membrane, Transmembrane helix, Disulfide bond, Transmembrane, Receptor, G-protein coupled receptor, 3D-structure, Glycoprotein	Receptors	GPCR;Rhodopsin			TRUE	CellChatDB v1
CCL3L1_CCR1	CCL	CCL3L1	CCR1	KEGG: hsa04060	Secreted Signaling	CCL3L1 - CCR1	FALSE	CCL3L1	Intercrine beta (chemokine CC)	Secreted	Signal, Reference proteome, Disulfide bond, Secreted, Direct protein sequencing, Chemotaxis, 3D-structure, Inflammatory response, Cytokine	cytokine	FALSE	CCR1	G-protein coupled receptor 1	Cell membrane	Transducer, Membrane, Reference proteome, Cell membrane, Transmembrane helix, Disulfide bond, Transmembrane, Receptor, G-protein coupled receptor, 3D-structure, Glycoprotein	Receptors	GPCR;Rhodopsin			TRUE	CellChatDB v1
CCL8_CCR1	CCL	CCL8	CCR1	KEGG: hsa04060	Secreted Signaling	CCL8 - CCR1	FALSE	CCL8	Intercrine beta (chemokine CC)	Secreted	Signal, Reference proteome, Pyrrolidone carboxylic acid, Disulfide bond, Secreted, Cytokine, Direct protein sequencing, Chemotaxis, 3D-structure, Inflammatory response, Heparin-binding	cytokine	FALSE	CCR1	G-protein coupled receptor 1	Cell membrane	Transducer, Membrane, Reference proteome, Cell membrane, Transmembrane helix, Disulfide bond, Transmembrane, Receptor, G-protein coupled receptor, 3D-structure, Glycoprotein	Receptors	GPCR;Rhodopsin			TRUE	CellChatDB v1
CCL7_CCR1	CCL	CCL7	CCR1	KEGG: hsa04060	Secreted Signaling	CCL7 - CCR1	FALSE	CCL7	Intercrine beta (chemokine CC)	Secreted	Signal, Reference proteome, Pyrrolidone carboxylic acid, Disulfide bond, Secreted, Cytokine, Direct protein sequencing, Chemotaxis, 3D-structure, Inflammatory response, Heparin-binding, Glycoprotein	cytokine	FALSE	CCR1	G-protein coupled receptor 1	Cell membrane	Transducer, Membrane, Reference proteome, Cell membrane, Transmembrane helix, Disulfide bond, Transmembrane, Receptor, G-protein coupled receptor, 3D-structure, Glycoprotein	Receptors	GPCR;Rhodopsin			TRUE	CellChatDB v1
CCL13_CCR1	CCL	CCL13	CCR1	KEGG: hsa04060	Secreted Signaling	CCL13 - CCR1	FALSE	CCL13	Intercrine beta (chemokine CC)	Secreted	Signal, Reference proteome, Pyrrolidone carboxylic acid, Disulfide bond, Secreted, Direct protein sequencing, Chemotaxis, 3D-structure, Inflammatory response, Cytokine	cytokine	FALSE	CCR1	G-protein coupled receptor 1	Cell membrane	Transducer, Membrane, Reference proteome, Cell membrane, Transmembrane helix, Disulfide bond, Transmembrane, Receptor, G-protein coupled receptor, 3D-structure, Glycoprotein	Receptors	GPCR;Rhodopsin			TRUE	CellChatDB v1
CCL14_CCR1	CCL	CCL14	CCR1	KEGG: hsa04060	Secreted Signaling	CCL14 - CCR1	FALSE	CCL14	Intercrine beta (chemokine CC)	Secreted	Signal, Reference proteome, Disulfide bond, Secreted, Direct protein sequencing, Chemotaxis, 3D-structure, Inflammatory response, Cytokine	cytokine	FALSE	CCR1	G-protein coupled receptor 1	Cell membrane	Transducer, Membrane, Reference proteome, Cell membrane, Transmembrane helix, Disulfide bond, Transmembrane, Receptor, G-protein coupled receptor, 3D-structure, Glycoprotein	Receptors	GPCR;Rhodopsin			TRUE	CellChatDB v1
CCL15_CCR1	CCL	CCL15	CCR1	KEGG: hsa04060	Secreted Signaling	CCL15 - CCR1	FALSE	CCL15	Intercrine beta (chemokine CC)	Secreted	Signal, Reference proteome, Disulfide bond, Secreted, Cytokine, Direct protein sequencing, Chemotaxis, 3D-structure, Heparin-binding	cytokine	FALSE	CCR1	G-protein coupled receptor 1	Cell membrane	Transducer, Membrane, Reference proteome, Cell membrane, Transmembrane helix, Disulfide bond, Transmembrane, Receptor, G-protein coupled receptor, 3D-structure, Glycoprotein	Receptors	GPCR;Rhodopsin			TRUE	CellChatDB v1
CCL16_CCR1	CCL	CCL16	CCR1	KEGG: hsa04060	Secreted Signaling	CCL16 - CCR1	FALSE	CCL16	Intercrine beta (chemokine CC)	Secreted	Signal, Reference proteome, Disulfide bond, Secreted, Direct protein sequencing, Chemotaxis, 3D-structure, Inflammatory response, Cytokine	cytokine	FALSE	CCR1	G-protein coupled receptor 1	Cell membrane	Transducer, Membrane, Reference proteome, Cell membrane, Transmembrane helix, Disulfide bond, Transmembrane, Receptor, G-protein coupled receptor, 3D-structure, Glycoprotein	Receptors	GPCR;Rhodopsin			TRUE	CellChatDB v1
CCL23_CCR1	CCL	CCL23	CCR1	KEGG: hsa04060	Secreted Signaling	CCL23 - CCR1	FALSE	CCL23	Intercrine beta (chemokine CC)	Secreted	Signal, Reference proteome, Disulfide bond, Secreted, Cytokine, Direct protein sequencing, Alternative splicing, Chemotaxis, 3D-structure, Inflammatory response, Heparin-binding	cytokine	FALSE	CCR1	G-protein coupled receptor 1	Cell membrane	Transducer, Membrane, Reference proteome, Cell membrane, Transmembrane helix, Disulfide bond, Transmembrane, Receptor, G-protein coupled receptor, 3D-structure, Glycoprotein	Receptors	GPCR;Rhodopsin			TRUE	CellChatDB v1
CCL8_CCR2	CCL	CCL8	CCR2	KEGG: hsa04060	Secreted Signaling	CCL8 - CCR2	FALSE	CCL8	Intercrine beta (chemokine CC)	Secreted	Signal, Reference proteome, Pyrrolidone carboxylic acid, Disulfide bond, Secreted, Cytokine, Direct protein sequencing, Chemotaxis, 3D-structure, Inflammatory response, Heparin-binding	cytokine	FALSE	CCR2	G-protein coupled receptor 1	Cell membrane	Membrane, Host-virus interaction, Disulfide bond, Transmembrane, Receptor, Alternative splicing, Glycoprotein, Transducer, Reference proteome, Cell membrane, Transmembrane helix, Phosphoprotein, Sulfation, G-protein coupled receptor, 3D-structure, Inflammatory response	Unclassified	Unclassified			TRUE	CellChatDB v1
CCL7_CCR2	CCL	CCL7	CCR2	KEGG: hsa04060	Secreted Signaling	CCL7 - CCR2	FALSE	CCL7	Intercrine beta (chemokine CC)	Secreted	Signal, Reference proteome, Pyrrolidone carboxylic acid, Disulfide bond, Secreted, Cytokine, Direct protein sequencing, Chemotaxis, 3D-structure, Inflammatory response, Heparin-binding, Glycoprotein	cytokine	FALSE	CCR2	G-protein coupled receptor 1	Cell membrane	Membrane, Host-virus interaction, Disulfide bond, Transmembrane, Receptor, Alternative splicing, Glycoprotein, Transducer, Reference proteome, Cell membrane, Transmembrane helix, Phosphoprotein, Sulfation, G-protein coupled receptor, 3D-structure, Inflammatory response	Unclassified	Unclassified			TRUE	CellChatDB v1
CCL2_CCR2	CCL	CCL2	CCR2	KEGG: hsa04060	Secreted Signaling	CCL2 - CCR2	FALSE	CCL2	Intercrine beta (chemokine CC)	Secreted	Signal, Reference proteome, Pyrrolidone carboxylic acid, Disulfide bond, Secreted, Direct protein sequencing, Chemotaxis, 3D-structure, Inflammatory response, Cytokine, Glycoprotein	cytokine	FALSE	CCR2	G-protein coupled receptor 1	Cell membrane	Membrane, Host-virus interaction, Disulfide bond, Transmembrane, Receptor, Alternative splicing, Glycoprotein, Transducer, Reference proteome, Cell membrane, Transmembrane helix, Phosphoprotein, Sulfation, G-protein coupled receptor, 3D-structure, Inflammatory response	Unclassified	Unclassified			TRUE	CellChatDB v1
CCL27_CCR2	CCL	CCL27	CCR2	KEGG: hsa04060	Secreted Signaling	CCL27 - CCR2	FALSE	CCL27	Intercrine beta (chemokine CC)	Secreted	Secreted, Signal, Reference proteome, 3D-structure, Disulfide bond, Cytokine, Direct protein sequencing	cytokine	FALSE	CCR2	G-protein coupled receptor 1	Cell membrane	Membrane, Host-virus interaction, Disulfide bond, Transmembrane, Receptor, Alternative splicing, Glycoprotein, Transducer, Reference proteome, Cell membrane, Transmembrane helix, Phosphoprotein, Sulfation, G-protein coupled receptor, 3D-structure, Inflammatory response	Unclassified	Unclassified			TRUE	CellChatDB v1
CCL5_CCR3	CCL	CCL5	CCR3	KEGG: hsa04060	Secreted Signaling	CCL5 - CCR3	FALSE	CCL5	Intercrine beta (chemokine CC)	Secreted	Signal, Reference proteome, Disulfide bond, Secreted, Direct protein sequencing, Oxidation, Chemotaxis, 3D-structure, Inflammatory response, Cytokine, Glycoprotein	cytokine	FALSE	CCR3	G-protein coupled receptor 1	Cell membrane	Transducer, Membrane, Reference proteome, Host-virus interaction, Cell membrane, Transmembrane helix, Disulfide bond, Transmembrane, Receptor, Alternative splicing, G-protein coupled receptor, 3D-structure	Receptors	GPCR;Rhodopsin			TRUE	CellChatDB v1
CCL7_CCR3	CCL	CCL7	CCR3	KEGG: hsa04060	Secreted Signaling	CCL7 - CCR3	FALSE	CCL7	Intercrine beta (chemokine CC)	Secreted	Signal, Reference proteome, Pyrrolidone carboxylic acid, Disulfide bond, Secreted, Cytokine, Direct protein sequencing, Chemotaxis, 3D-structure, Inflammatory response, Heparin-binding, Glycoprotein	cytokine	FALSE	CCR3	G-protein coupled receptor 1	Cell membrane	Transducer, Membrane, Reference proteome, Host-virus interaction, Cell membrane, Transmembrane helix, Disulfide bond, Transmembrane, Receptor, Alternative splicing, G-protein coupled receptor, 3D-structure	Receptors	GPCR;Rhodopsin			TRUE	CellChatDB v1
CCL11_CCR3	CCL	CCL11	CCR3	KEGG: hsa04060	Secreted Signaling	CCL11 - CCR3	FALSE	CCL11	Intercrine beta (chemokine CC)	Secreted	Signal, Reference proteome, Disulfide bond, Secreted, Direct protein sequencing, Chemotaxis, 3D-structure, Inflammatory response, Cytokine, Glycoprotein	cytokine	FALSE	CCR3	G-protein coupled receptor 1	Cell membrane	Transducer, Membrane, Reference proteome, Host-virus interaction, Cell membrane, Transmembrane helix, Disulfide bond, Transmembrane, Receptor, Alternative splicing, G-protein coupled receptor, 3D-structure	Receptors	GPCR;Rhodopsin			TRUE	CellChatDB v1
CCL24_CCR3	CCL	CCL24	CCR3	KEGG: hsa04060	Secreted Signaling	CCL24 - CCR3	FALSE	CCL24	Intercrine beta (chemokine CC)	Secreted	Signal, Reference proteome, Disulfide bond, Secreted, Direct protein sequencing, Chemotaxis, 3D-structure, Inflammatory response, Cytokine, Glycoprotein	cytokine	FALSE	CCR3	G-protein coupled receptor 1	Cell membrane	Transducer, Membrane, Reference proteome, Host-virus interaction, Cell membrane, Transmembrane helix, Disulfide bond, Transmembrane, Receptor, Alternative splicing, G-protein coupled receptor, 3D-structure	Receptors	GPCR;Rhodopsin			TRUE	CellChatDB v1
CCL26_CCR3	CCL	CCL26	CCR3	KEGG: hsa04060	Secreted Signaling	CCL26 - CCR3	FALSE	CCL26	Intercrine beta (chemokine CC)	Secreted	Signal, Reference proteome, Disulfide bond, Secreted, Direct protein sequencing, Chemotaxis, 3D-structure, Inflammatory response, Cytokine	cytokine	FALSE	CCR3	G-protein coupled receptor 1	Cell membrane	Transducer, Membrane, Reference proteome, Host-virus interaction, Cell membrane, Transmembrane helix, Disulfide bond, Transmembrane, Receptor, Alternative splicing, G-protein coupled receptor, 3D-structure	Receptors	GPCR;Rhodopsin			TRUE	CellChatDB v1
CCL28_CCR3	CCL	CCL28	CCR3	KEGG: hsa04060	Secreted Signaling	CCL28 - CCR3	FALSE	CCL28	Intercrine beta (chemokine CC)	Secreted	Signal, Reference proteome, Disulfide bond, Secreted, Alternative splicing, Chemotaxis, 3D-structure, Cytokine, Glycoprotein	cytokine	FALSE	CCR3	G-protein coupled receptor 1	Cell membrane	Transducer, Membrane, Reference proteome, Host-virus interaction, Cell membrane, Transmembrane helix, Disulfide bond, Transmembrane, Receptor, Alternative splicing, G-protein coupled receptor, 3D-structure	Receptors	GPCR;Rhodopsin			TRUE	CellChatDB v1
CCL27_CCR3	CCL	CCL27	CCR3	KEGG: hsa04060	Secreted Signaling	CCL27 - CCR3	FALSE	CCL27	Intercrine beta (chemokine CC)	Secreted	Secreted, Signal, Reference proteome, 3D-structure, Disulfide bond, Cytokine, Direct protein sequencing	cytokine	FALSE	CCR3	G-protein coupled receptor 1	Cell membrane	Transducer, Membrane, Reference proteome, Host-virus interaction, Cell membrane, Transmembrane helix, Disulfide bond, Transmembrane, Receptor, Alternative splicing, G-protein coupled receptor, 3D-structure	Receptors	GPCR;Rhodopsin			TRUE	CellChatDB v1
CCL17_CCR4	CCL	CCL17	CCR4	KEGG: hsa04060	Secreted Signaling	CCL17 - CCR4	FALSE	CCL17	Intercrine beta (chemokine CC)	Secreted	Signal, Reference proteome, Disulfide bond, Secreted, Direct protein sequencing, Chemotaxis, 3D-structure, Inflammatory response, Cytokine	cytokine	FALSE	CCR4	G-protein coupled receptor 1	Cell membrane	Transducer, Membrane, Reference proteome, Cell membrane, Transmembrane helix, Disulfide bond, Phosphoprotein, Transmembrane, Receptor, G-protein coupled receptor, Glycoprotein	Receptors	GPCR;Rhodopsin			TRUE	CellChatDB v1
CCL22_CCR4	CCL	CCL22	CCR4	KEGG: hsa04060	Secreted Signaling	CCL22 - CCR4	FALSE	CCL22	Intercrine beta (chemokine CC)	Secreted	Secreted, Signal, Reference proteome, Chemotaxis, Disulfide bond, Cytokine, Direct protein sequencing	cytokine	FALSE	CCR4	G-protein coupled receptor 1	Cell membrane	Transducer, Membrane, Reference proteome, Cell membrane, Transmembrane helix, Disulfide bond, Phosphoprotein, Transmembrane, Receptor, G-protein coupled receptor, Glycoprotein	Receptors	GPCR;Rhodopsin			TRUE	CellChatDB v1
CCL5_CCR4	CCL	CCL5	CCR4	KEGG: hsa04060	Secreted Signaling	CCL5 - CCR4	FALSE	CCL5	Intercrine beta (chemokine CC)	Secreted	Signal, Reference proteome, Disulfide bond, Secreted, Direct protein sequencing, Oxidation, Chemotaxis, 3D-structure, Inflammatory response, Cytokine, Glycoprotein	cytokine	FALSE	CCR4	G-protein coupled receptor 1	Cell membrane	Transducer, Membrane, Reference proteome, Cell membrane, Transmembrane helix, Disulfide bond, Phosphoprotein, Transmembrane, Receptor, G-protein coupled receptor, Glycoprotein	Receptors	GPCR;Rhodopsin			TRUE	CellChatDB v1
CCL4_CCR5	CCL	CCL4	CCR5	KEGG: hsa04060	Secreted Signaling	CCL4 - CCR5	FALSE	CCL4	Intercrine beta (chemokine CC)	Secreted	Signal, Reference proteome, Disulfide bond, Secreted, Chemotaxis, 3D-structure, Inflammatory response, Cytokine	cytokine	FALSE	CCR5	G-protein coupled receptor 1	Cell membrane	Membrane, Host-virus interaction, Disulfide bond, Diabetes mellitus, Transmembrane, Host cell receptor for virus entry, Receptor, Glycoprotein, Transducer, Reference proteome, Lipoprotein, Cell membrane, Transmembrane helix, Phosphoprotein, Sulfation, G-protein coupled receptor, 3D-structure, Palmitate	Unclassified	Unclassified			TRUE	CellChatDB v1
CCL5_CCR5	CCL	CCL5	CCR5	KEGG: hsa04060	Secreted Signaling	CCL5 - CCR5	FALSE	CCL5	Intercrine beta (chemokine CC)	Secreted	Signal, Reference proteome, Disulfide bond, Secreted, Direct protein sequencing, Oxidation, Chemotaxis, 3D-structure, Inflammatory response, Cytokine, Glycoprotein	cytokine	FALSE	CCR5	G-protein coupled receptor 1	Cell membrane	Membrane, Host-virus interaction, Disulfide bond, Diabetes mellitus, Transmembrane, Host cell receptor for virus entry, Receptor, Glycoprotein, Transducer, Reference proteome, Lipoprotein, Cell membrane, Transmembrane helix, Phosphoprotein, Sulfation, G-protein coupled receptor, 3D-structure, Palmitate	Unclassified	Unclassified			TRUE	CellChatDB v1
CCL3_CCR5	CCL	CCL3	CCR5	KEGG: hsa04060	Secreted Signaling	CCL3 - CCR5	FALSE	CCL3	Intercrine beta (chemokine CC)	Secreted	Signal, Reference proteome, Disulfide bond, Secreted, Direct protein sequencing, Chemotaxis, 3D-structure, Inflammatory response, Cytokine	cytokine	FALSE	CCR5	G-protein coupled receptor 1	Cell membrane	Membrane, Host-virus interaction, Disulfide bond, Diabetes mellitus, Transmembrane, Host cell receptor for virus entry, Receptor, Glycoprotein, Transducer, Reference proteome, Lipoprotein, Cell membrane, Transmembrane helix, Phosphoprotein, Sulfation, G-protein coupled receptor, 3D-structure, Palmitate	Unclassified	Unclassified			TRUE	CellChatDB v1
CCL20_CCR6	CCL	CCL20	CCR6	KEGG: hsa04060	Secreted Signaling	CCL20 - CCR6	FALSE	CCL20	Intercrine beta (chemokine CC)	Secreted	Signal, Reference proteome, Disulfide bond, Antibiotic, Secreted, Antimicrobial, Direct protein sequencing, Alternative splicing, Chemotaxis, 3D-structure, Inflammatory response, Cytokine	cytokine	FALSE	CCR6	G-protein coupled receptor 1	Cell surface, Cell membrane	Transducer, Membrane, Reference proteome, Cell membrane, Transmembrane helix, Disulfide bond, Transmembrane, Receptor, G-protein coupled receptor, 3D-structure, Glycoprotein	Receptors	GPCR;Rhodopsin			TRUE	CellChatDB v1
CCL19_CCR7	CCL	CCL19	CCR7	KEGG: hsa04060	Secreted Signaling	CCL19 - CCR7	FALSE	CCL19	Intercrine beta (chemokine CC)	Secreted	Signal, Reference proteome, Disulfide bond, Secreted, Direct protein sequencing, Chemotaxis, 3D-structure, Inflammatory response, Cytokine	cytokine	FALSE	CCR7	G-protein coupled receptor 1	Cell membrane	Transducer, Membrane, Signal, Reference proteome, Cell membrane, Transmembrane helix, Disulfide bond, Transmembrane, Receptor, G-protein coupled receptor, 3D-structure, Glycoprotein	Receptors	GPCR;Rhodopsin			TRUE	CellChatDB v1
CCL21_CCR7	CCL	CCL21	CCR7	KEGG: hsa04060	Secreted Signaling	CCL21 - CCR7	FALSE	CCL21	Intercrine beta (chemokine CC)	Secreted	Signal, Reference proteome, Disulfide bond, Secreted, Direct protein sequencing, Chemotaxis, 3D-structure, Inflammatory response, Cytokine	cytokine	FALSE	CCR7	G-protein coupled receptor 1	Cell membrane	Transducer, Membrane, Signal, Reference proteome, Cell membrane, Transmembrane helix, Disulfide bond, Transmembrane, Receptor, G-protein coupled receptor, 3D-structure, Glycoprotein	Receptors	GPCR;Rhodopsin			TRUE	CellChatDB v1
CCL19_ACKR4	CCL	CCL19	ACKR4	KEGG: hsa04060	Secreted Signaling	CCL19 - ACKR4	FALSE	CCL19	Intercrine beta (chemokine CC)	Secreted	Signal, Reference proteome, Disulfide bond, Secreted, Direct protein sequencing, Chemotaxis, 3D-structure, Inflammatory response, Cytokine	cytokine	FALSE	ACKR4	G-protein coupled receptor 1	Early endosome, Recycling endosome, Cell membrane	Transducer, Membrane, Reference proteome, Cell membrane, Transmembrane helix, Disulfide bond, Phosphoprotein, Transmembrane, Receptor, G-protein coupled receptor, Endosome, Glycoprotein	Receptors	GPCR;Rhodopsin			TRUE	CellChatDB v1
CCL21_ACKR4	CCL	CCL21	ACKR4	KEGG: hsa04060	Secreted Signaling	CCL21 - ACKR4	FALSE	CCL21	Intercrine beta (chemokine CC)	Secreted	Signal, Reference proteome, Disulfide bond, Secreted, Direct protein sequencing, Chemotaxis, 3D-structure, Inflammatory response, Cytokine	cytokine	FALSE	ACKR4	G-protein coupled receptor 1	Early endosome, Recycling endosome, Cell membrane	Transducer, Membrane, Reference proteome, Cell membrane, Transmembrane helix, Disulfide bond, Phosphoprotein, Transmembrane, Receptor, G-protein coupled receptor, Endosome, Glycoprotein	Receptors	GPCR;Rhodopsin			TRUE	CellChatDB v1
CCL1_CCR8	CCL	CCL1	CCR8	KEGG: hsa04060	Secreted Signaling	CCL1 - CCR8	FALSE	CCL1	Intercrine beta (chemokine CC)	Secreted	Signal, Reference proteome, Disulfide bond, Secreted, Direct protein sequencing, Chemotaxis, 3D-structure, Cytokine, Glycoprotein	cytokine	FALSE	CCR8	G-protein coupled receptor 1	Cell membrane	Transducer, Membrane, Reference proteome, Cell membrane, Transmembrane helix, Disulfide bond, Transmembrane, Receptor, Alternative splicing, G-protein coupled receptor	Receptors	GPCR;Rhodopsin			TRUE	CellChatDB v1
CCL25_CCR9	CCL	CCL25	CCR9	KEGG: hsa04060	Secreted Signaling	CCL25 - CCR9	FALSE	CCL25	Intercrine beta (chemokine CC)	Secreted	Signal, Reference proteome, Disulfide bond, Secreted, Alternative splicing, Chemotaxis, Inflammatory response, Cytokine	cytokine	FALSE	CCR9	G-protein coupled receptor 1	Cell membrane	Transducer, Membrane, Reference proteome, Host-virus interaction, Cell membrane, Transmembrane helix, Disulfide bond, Transmembrane, Receptor, Alternative splicing, G-protein coupled receptor, 3D-structure, Glycoprotein	Receptors	GPCR;Rhodopsin			TRUE	CellChatDB v1
CCL25_ACKR4	CCL	CCL25	ACKR4	KEGG: hsa04060	Secreted Signaling	CCL25 - ACKR4	FALSE	CCL25	Intercrine beta (chemokine CC)	Secreted	Signal, Reference proteome, Disulfide bond, Secreted, Alternative splicing, Chemotaxis, Inflammatory response, Cytokine	cytokine	FALSE	ACKR4	G-protein coupled receptor 1	Early endosome, Recycling endosome, Cell membrane	Transducer, Membrane, Reference proteome, Cell membrane, Transmembrane helix, Disulfide bond, Phosphoprotein, Transmembrane, Receptor, G-protein coupled receptor, Endosome, Glycoprotein	Receptors	GPCR;Rhodopsin			TRUE	CellChatDB v1
CCL28_CCR10	CCL	CCL28	CCR10	KEGG: hsa04060	Secreted Signaling	CCL28 - CCR10	FALSE	CCL28	Intercrine beta (chemokine CC)	Secreted	Signal, Reference proteome, Disulfide bond, Secreted, Alternative splicing, Chemotaxis, 3D-structure, Cytokine, Glycoprotein	cytokine	FALSE	CCR10	G-protein coupled receptor 1	Cell membrane	Transducer, Membrane, Reference proteome, Cell membrane, Transmembrane helix, Disulfide bond, Transmembrane, Receptor, G-protein coupled receptor	Receptors	GPCR;Rhodopsin			TRUE	CellChatDB v1
CCL27_CCR10	CCL	CCL27	CCR10	KEGG: hsa04060	Secreted Signaling	CCL27 - CCR10	FALSE	CCL27	Intercrine beta (chemokine CC)	Secreted	Secreted, Signal, Reference proteome, 3D-structure, Disulfide bond, Cytokine, Direct protein sequencing	cytokine	FALSE	CCR10	G-protein coupled receptor 1	Cell membrane	Transducer, Membrane, Reference proteome, Cell membrane, Transmembrane helix, Disulfide bond, Transmembrane, Receptor, G-protein coupled receptor	Receptors	GPCR;Rhodopsin			TRUE	CellChatDB v1
CCL1_ACKR4	CCL	CCL1	ACKR4	KEGG: hsa04060	Secreted Signaling	CCL1 - ACKR4	FALSE	CCL1	Intercrine beta (chemokine CC)	Secreted	Signal, Reference proteome, Disulfide bond, Secreted, Direct protein sequencing, Chemotaxis, 3D-structure, Cytokine, Glycoprotein	cytokine	FALSE	ACKR4	G-protein coupled receptor 1	Early endosome, Recycling endosome, Cell membrane	Transducer, Membrane, Reference proteome, Cell membrane, Transmembrane helix, Disulfide bond, Phosphoprotein, Transmembrane, Receptor, G-protein coupled receptor, Endosome, Glycoprotein	Receptors	GPCR;Rhodopsin			TRUE	CellChatDB v1
CCL13_ACKR4	CCL	CCL13	ACKR4	PMID: 26740381	Secreted Signaling	CCL13 - ACKR4	FALSE	CCL13	Intercrine beta (chemokine CC)	Secreted	Signal, Reference proteome, Pyrrolidone carboxylic acid, Disulfide bond, Secreted, Direct protein sequencing, Chemotaxis, 3D-structure, Inflammatory response, Cytokine	cytokine	FALSE	ACKR4	G-protein coupled receptor 1	Early endosome, Recycling endosome, Cell membrane	Transducer, Membrane, Reference proteome, Cell membrane, Transmembrane helix, Disulfide bond, Phosphoprotein, Transmembrane, Receptor, G-protein coupled receptor, Endosome, Glycoprotein	Receptors	GPCR;Rhodopsin			TRUE	CellChatDB v1
CCL8_ACKR4	CCL	CCL8	ACKR4	PMID: 26740381	Secreted Signaling	CCL8 - ACKR4	FALSE	CCL8	Intercrine beta (chemokine CC)	Secreted	Signal, Reference proteome, Pyrrolidone carboxylic acid, Disulfide bond, Secreted, Cytokine, Direct protein sequencing, Chemotaxis, 3D-structure, Inflammatory response, Heparin-binding	cytokine	FALSE	ACKR4	G-protein coupled receptor 1	Early endosome, Recycling endosome, Cell membrane	Transducer, Membrane, Reference proteome, Cell membrane, Transmembrane helix, Disulfide bond, Phosphoprotein, Transmembrane, Receptor, G-protein coupled receptor, Endosome, Glycoprotein	Receptors	GPCR;Rhodopsin			TRUE	CellChatDB v1
CCL1_ACKR1	CCL	CCL1	ACKR1	PMID: 26740381	Secreted Signaling	CCL1 - ACKR1	FALSE	CCL1	Intercrine beta (chemokine CC)	Secreted	Signal, Reference proteome, Disulfide bond, Secreted, Direct protein sequencing, Chemotaxis, 3D-structure, Cytokine, Glycoprotein	cytokine	FALSE	ACKR1	G-protein coupled receptor 1	Early endosome, Recycling endosome, Membrane	Transducer, Membrane, Reference proteome, Transmembrane helix, Disulfide bond, Transmembrane, Direct protein sequencing, Receptor, Alternative splicing, G-protein coupled receptor, 3D-structure, Endosome, Blood group antigen, Glycoprotein	Receptors	GPCR;Rhodopsin			TRUE	CellChatDB v1
CCL2_ACKR1	CCL	CCL2	ACKR1	PMID: 26740381	Secreted Signaling	CCL2 - ACKR1	FALSE	CCL2	Intercrine beta (chemokine CC)	Secreted	Signal, Reference proteome, Pyrrolidone carboxylic acid, Disulfide bond, Secreted, Direct protein sequencing, Chemotaxis, 3D-structure, Inflammatory response, Cytokine, Glycoprotein	cytokine	FALSE	ACKR1	G-protein coupled receptor 1	Early endosome, Recycling endosome, Membrane	Transducer, Membrane, Reference proteome, Transmembrane helix, Disulfide bond, Transmembrane, Direct protein sequencing, Receptor, Alternative splicing, G-protein coupled receptor, 3D-structure, Endosome, Blood group antigen, Glycoprotein	Receptors	GPCR;Rhodopsin			TRUE	CellChatDB v1
CCL5_ACKR1	CCL	CCL5	ACKR1	PMID: 26740381	Secreted Signaling	CCL5 - ACKR1	FALSE	CCL5	Intercrine beta (chemokine CC)	Secreted	Signal, Reference proteome, Disulfide bond, Secreted, Direct protein sequencing, Oxidation, Chemotaxis, 3D-structure, Inflammatory response, Cytokine, Glycoprotein	cytokine	FALSE	ACKR1	G-protein coupled receptor 1	Early endosome, Recycling endosome, Membrane	Transducer, Membrane, Reference proteome, Transmembrane helix, Disulfide bond, Transmembrane, Direct protein sequencing, Receptor, Alternative splicing, G-protein coupled receptor, 3D-structure, Endosome, Blood group antigen, Glycoprotein	Receptors	GPCR;Rhodopsin			TRUE	CellChatDB v1
CCL8_ACKR1	CCL	CCL8	ACKR1	PMID: 26740381	Secreted Signaling	CCL8 - ACKR1	FALSE	CCL8	Intercrine beta (chemokine CC)	Secreted	Signal, Reference proteome, Pyrrolidone carboxylic acid, Disulfide bond, Secreted, Cytokine, Direct protein sequencing, Chemotaxis, 3D-structure, Inflammatory response, Heparin-binding	cytokine	FALSE	ACKR1	G-protein coupled receptor 1	Early endosome, Recycling endosome, Membrane	Transducer, Membrane, Reference proteome, Transmembrane helix, Disulfide bond, Transmembrane, Direct protein sequencing, Receptor, Alternative splicing, G-protein coupled receptor, 3D-structure, Endosome, Blood group antigen, Glycoprotein	Receptors	GPCR;Rhodopsin			TRUE	CellChatDB v1
CCL13_ACKR1	CCL	CCL13	ACKR1	PMID: 26740381	Secreted Signaling	CCL13 - ACKR1	FALSE	CCL13	Intercrine beta (chemokine CC)	Secreted	Signal, Reference proteome, Pyrrolidone carboxylic acid, Disulfide bond, Secreted, Direct protein sequencing, Chemotaxis, 3D-structure, Inflammatory response, Cytokine	cytokine	FALSE	ACKR1	G-protein coupled receptor 1	Early endosome, Recycling endosome, Membrane	Transducer, Membrane, Reference proteome, Transmembrane helix, Disulfide bond, Transmembrane, Direct protein sequencing, Receptor, Alternative splicing, G-protein coupled receptor, 3D-structure, Endosome, Blood group antigen, Glycoprotein	Receptors	GPCR;Rhodopsin			TRUE	CellChatDB v1
CCL14_ACKR1	CCL	CCL14	ACKR1	PMID: 26740381	Secreted Signaling	CCL14 - ACKR1	FALSE	CCL14	Intercrine beta (chemokine CC)	Secreted	Signal, Reference proteome, Disulfide bond, Secreted, Direct protein sequencing, Chemotaxis, 3D-structure, Inflammatory response, Cytokine	cytokine	FALSE	ACKR1	G-protein coupled receptor 1	Early endosome, Recycling endosome, Membrane	Transducer, Membrane, Reference proteome, Transmembrane helix, Disulfide bond, Transmembrane, Direct protein sequencing, Receptor, Alternative splicing, G-protein coupled receptor, 3D-structure, Endosome, Blood group antigen, Glycoprotein	Receptors	GPCR;Rhodopsin			TRUE	CellChatDB v1
CCL16_ACKR1	CCL	CCL16	ACKR1	PMID: 26740381	Secreted Signaling	CCL16 - ACKR1	FALSE	CCL16	Intercrine beta (chemokine CC)	Secreted	Signal, Reference proteome, Disulfide bond, Secreted, Direct protein sequencing, Chemotaxis, 3D-structure, Inflammatory response, Cytokine	cytokine	FALSE	ACKR1	G-protein coupled receptor 1	Early endosome, Recycling endosome, Membrane	Transducer, Membrane, Reference proteome, Transmembrane helix, Disulfide bond, Transmembrane, Direct protein sequencing, Receptor, Alternative splicing, G-protein coupled receptor, 3D-structure, Endosome, Blood group antigen, Glycoprotein	Receptors	GPCR;Rhodopsin			TRUE	CellChatDB v1
CCL18_ACKR1	CCL	CCL18	ACKR1	PMID: 26740381	Secreted Signaling	CCL18 - ACKR1	FALSE	CCL18	Intercrine beta (chemokine CC)	Secreted	Signal, Reference proteome, Disulfide bond, Secreted, Direct protein sequencing, Chemotaxis, 3D-structure, Inflammatory response, Cytokine	cytokine	FALSE	ACKR1	G-protein coupled receptor 1	Early endosome, Recycling endosome, Membrane	Transducer, Membrane, Reference proteome, Transmembrane helix, Disulfide bond, Transmembrane, Direct protein sequencing, Receptor, Alternative splicing, G-protein coupled receptor, 3D-structure, Endosome, Blood group antigen, Glycoprotein	Receptors	GPCR;Rhodopsin			TRUE	CellChatDB v1
CXCL1_ACKR1	CXCL	CXCL1	ACKR1	PMID: 26740381	Secreted Signaling	CXCL1 - ACKR1	FALSE	CXCL1	Intercrine alpha (chemokine CxC)	Secreted	Signal, Reference proteome, Disulfide bond, Secreted, Growth factor, Direct protein sequencing, 3D-structure, Inflammatory response, Cytokine	cytokine;growth factor	FALSE	ACKR1	G-protein coupled receptor 1	Early endosome, Recycling endosome, Membrane	Transducer, Membrane, Reference proteome, Transmembrane helix, Disulfide bond, Transmembrane, Direct protein sequencing, Receptor, Alternative splicing, G-protein coupled receptor, 3D-structure, Endosome, Blood group antigen, Glycoprotein	Receptors	GPCR;Rhodopsin			TRUE	CellChatDB v1
CXCL2_ACKR1	CXCL	CXCL2	ACKR1	PMID: 26740381	Secreted Signaling	CXCL2 - ACKR1	FALSE	CXCL2	Intercrine alpha (chemokine CxC)	Secreted	Signal, Reference proteome, Pharmaceutical, Disulfide bond, Secreted, Direct protein sequencing, Chemotaxis, 3D-structure, Inflammatory response, Cytokine	cytokine	FALSE	ACKR1	G-protein coupled receptor 1	Early endosome, Recycling endosome, Membrane	Transducer, Membrane, Reference proteome, Transmembrane helix, Disulfide bond, Transmembrane, Direct protein sequencing, Receptor, Alternative splicing, G-protein coupled receptor, 3D-structure, Endosome, Blood group antigen, Glycoprotein	Receptors	GPCR;Rhodopsin			TRUE	CellChatDB v1
CXCL3_ACKR1	CXCL	CXCL3	ACKR1	PMID: 26740381	Secreted Signaling	CXCL3 - ACKR1	FALSE	CXCL3	Intercrine alpha (chemokine CxC)	Secreted	Signal, Reference proteome, Disulfide bond, Secreted, Direct protein sequencing, Chemotaxis, Inflammatory response, Cytokine	cytokine	FALSE	ACKR1	G-protein coupled receptor 1	Early endosome, Recycling endosome, Membrane	Transducer, Membrane, Reference proteome, Transmembrane helix, Disulfide bond, Transmembrane, Direct protein sequencing, Receptor, Alternative splicing, G-protein coupled receptor, 3D-structure, Endosome, Blood group antigen, Glycoprotein	Receptors	GPCR;Rhodopsin			TRUE	CellChatDB v1
CXCL5_ACKR1	CXCL	CXCL5	ACKR1	PMID: 26740381	Secreted Signaling	CXCL5 - ACKR1	FALSE	CXCL5	Intercrine alpha (chemokine CxC)	Secreted	Secreted, Signal, Reference proteome, 3D-structure, Disulfide bond, Cytokine, Direct protein sequencing	cytokine	FALSE	ACKR1	G-protein coupled receptor 1	Early endosome, Recycling endosome, Membrane	Transducer, Membrane, Reference proteome, Transmembrane helix, Disulfide bond, Transmembrane, Direct protein sequencing, Receptor, Alternative splicing, G-protein coupled receptor, 3D-structure, Endosome, Blood group antigen, Glycoprotein	Receptors	GPCR;Rhodopsin			TRUE	CellChatDB v1
CXCL6_ACKR1	CXCL	CXCL6	ACKR1	PMID: 26740381	Secreted Signaling	CXCL6 - ACKR1	FALSE	CXCL6	Intercrine alpha (chemokine CxC)	Secreted	Signal, Reference proteome, Disulfide bond, Antibiotic, Secreted, Cytokine, Antimicrobial, Direct protein sequencing, Chemotaxis, Heparin-binding	cytokine	FALSE	ACKR1	G-protein coupled receptor 1	Early endosome, Recycling endosome, Membrane	Transducer, Membrane, Reference proteome, Transmembrane helix, Disulfide bond, Transmembrane, Direct protein sequencing, Receptor, Alternative splicing, G-protein coupled receptor, 3D-structure, Endosome, Blood group antigen, Glycoprotein	Receptors	GPCR;Rhodopsin			TRUE	CellChatDB v1
CXCL8_ACKR1	CXCL	CXCL8	ACKR1	PMID: 26740381	Secreted Signaling	CXCL8 - ACKR1	FALSE	CXCL8	Intercrine beta (chemokine CC)	Secreted	Signal, Reference proteome, Disulfide bond, Secreted, Direct protein sequencing, Chemotaxis, 3D-structure, Inflammatory response, Cytokine	cytokine	FALSE	ACKR1	G-protein coupled receptor 1	Early endosome, Recycling endosome, Membrane	Transducer, Membrane, Reference proteome, Transmembrane helix, Disulfide bond, Transmembrane, Direct protein sequencing, Receptor, Alternative splicing, G-protein coupled receptor, 3D-structure, Endosome, Blood group antigen, Glycoprotein	Receptors	GPCR;Rhodopsin			TRUE	CellChatDB v1
CXCL9_ACKR1	CXCL	CXCL9	ACKR1	PMID: 26740381	Secreted Signaling	CXCL9 - ACKR1	FALSE	CXCL9	Intercrine alpha (chemokine CxC)	Secreted	Secreted, Signal, Reference proteome, Disulfide bond, Inflammatory response, Cytokine, Direct protein sequencing	cytokine	FALSE	ACKR1	G-protein coupled receptor 1	Early endosome, Recycling endosome, Membrane	Transducer, Membrane, Reference proteome, Transmembrane helix, Disulfide bond, Transmembrane, Direct protein sequencing, Receptor, Alternative splicing, G-protein coupled receptor, 3D-structure, Endosome, Blood group antigen, Glycoprotein	Receptors	GPCR;Rhodopsin			TRUE	CellChatDB v1
CXCL10_ACKR1	CXCL	CXCL10	ACKR1	PMID: 26740381	Secreted Signaling	CXCL10 - ACKR1	FALSE	CXCL10	Intercrine alpha (chemokine CxC)	Secreted	Signal, Reference proteome, Disulfide bond, Secreted, Direct protein sequencing, Chemotaxis, 3D-structure, Citrullination, Inflammatory response, Cytokine	cytokine	FALSE	ACKR1	G-protein coupled receptor 1	Early endosome, Recycling endosome, Membrane	Transducer, Membrane, Reference proteome, Transmembrane helix, Disulfide bond, Transmembrane, Direct protein sequencing, Receptor, Alternative splicing, G-protein coupled receptor, 3D-structure, Endosome, Blood group antigen, Glycoprotein	Receptors	GPCR;Rhodopsin			TRUE	CellChatDB v1
CXCL11_ACKR1	CXCL	CXCL11	ACKR1	PMID: 26740381	Secreted Signaling	CXCL11 - ACKR1	FALSE	CXCL11	Intercrine alpha (chemokine CxC)	Secreted	Signal, Reference proteome, Disulfide bond, Secreted, Direct protein sequencing, Chemotaxis, 3D-structure, Citrullination, Inflammatory response, Cytokine	cytokine	FALSE	ACKR1	G-protein coupled receptor 1	Early endosome, Recycling endosome, Membrane	Transducer, Membrane, Reference proteome, Transmembrane helix, Disulfide bond, Transmembrane, Direct protein sequencing, Receptor, Alternative splicing, G-protein coupled receptor, 3D-structure, Endosome, Blood group antigen, Glycoprotein	Receptors	GPCR;Rhodopsin			TRUE	CellChatDB v1
CXCL13_ACKR1	CXCL	CXCL13	ACKR1	PMID: 26740381	Secreted Signaling	CXCL13 - ACKR1	FALSE	CXCL13	Intercrine alpha (chemokine CxC)	Secreted	Signal, Reference proteome, Disulfide bond, Secreted, Chemotaxis, 3D-structure, Inflammatory response, Cytokine	cytokine	FALSE	ACKR1	G-protein coupled receptor 1	Early endosome, Recycling endosome, Membrane	Transducer, Membrane, Reference proteome, Transmembrane helix, Disulfide bond, Transmembrane, Direct protein sequencing, Receptor, Alternative splicing, G-protein coupled receptor, 3D-structure, Endosome, Blood group antigen, Glycoprotein	Receptors	GPCR;Rhodopsin			TRUE	CellChatDB v1
CCL2_ACKR2	CCL	CCL2	ACKR2	PMID: 26740381	Secreted Signaling	CCL2 - ACKR2	FALSE	CCL2	Intercrine beta (chemokine CC)	Secreted	Signal, Reference proteome, Pyrrolidone carboxylic acid, Disulfide bond, Secreted, Direct protein sequencing, Chemotaxis, 3D-structure, Inflammatory response, Cytokine, Glycoprotein	cytokine	FALSE	ACKR2	G-protein coupled receptor 1	Early endosome, Recycling endosome, Cell membrane	Transducer, Membrane, Reference proteome, Cell membrane, Transmembrane helix, Disulfide bond, Phosphoprotein, Transmembrane, Receptor, G-protein coupled receptor, Inflammatory response, Endosome, Glycoprotein	Receptors	GPCR;Rhodopsin			TRUE	CellChatDB v1
CCL3_ACKR2	CCL	CCL3	ACKR2	PMID: 26740381	Secreted Signaling	CCL3 - ACKR2	FALSE	CCL3	Intercrine beta (chemokine CC)	Secreted	Signal, Reference proteome, Disulfide bond, Secreted, Direct protein sequencing, Chemotaxis, 3D-structure, Inflammatory response, Cytokine	cytokine	FALSE	ACKR2	G-protein coupled receptor 1	Early endosome, Recycling endosome, Cell membrane	Transducer, Membrane, Reference proteome, Cell membrane, Transmembrane helix, Disulfide bond, Phosphoprotein, Transmembrane, Receptor, G-protein coupled receptor, Inflammatory response, Endosome, Glycoprotein	Receptors	GPCR;Rhodopsin			TRUE	CellChatDB v1
CCL3L1_ACKR2	CCL	CCL3L1	ACKR2	PMID: 26740381	Secreted Signaling	CCL3L1 - ACKR2	FALSE	CCL3L1	Intercrine beta (chemokine CC)	Secreted	Signal, Reference proteome, Disulfide bond, Secreted, Direct protein sequencing, Chemotaxis, 3D-structure, Inflammatory response, Cytokine	cytokine	FALSE	ACKR2	G-protein coupled receptor 1	Early endosome, Recycling endosome, Cell membrane	Transducer, Membrane, Reference proteome, Cell membrane, Transmembrane helix, Disulfide bond, Phosphoprotein, Transmembrane, Receptor, G-protein coupled receptor, Inflammatory response, Endosome, Glycoprotein	Receptors	GPCR;Rhodopsin			TRUE	CellChatDB v1
CCL4_ACKR2	CCL	CCL4	ACKR2	PMID: 26740381	Secreted Signaling	CCL4 - ACKR2	FALSE	CCL4	Intercrine beta (chemokine CC)	Secreted	Signal, Reference proteome, Disulfide bond, Secreted, Chemotaxis, 3D-structure, Inflammatory response, Cytokine	cytokine	FALSE	ACKR2	G-protein coupled receptor 1	Early endosome, Recycling endosome, Cell membrane	Transducer, Membrane, Reference proteome, Cell membrane, Transmembrane helix, Disulfide bond, Phosphoprotein, Transmembrane, Receptor, G-protein coupled receptor, Inflammatory response, Endosome, Glycoprotein	Receptors	GPCR;Rhodopsin			TRUE	CellChatDB v1
CCL5_ACKR2	CCL	CCL5	ACKR2	PMID: 26740381	Secreted Signaling	CCL5 - ACKR2	FALSE	CCL5	Intercrine beta (chemokine CC)	Secreted	Signal, Reference proteome, Disulfide bond, Secreted, Direct protein sequencing, Oxidation, Chemotaxis, 3D-structure, Inflammatory response, Cytokine, Glycoprotein	cytokine	FALSE	ACKR2	G-protein coupled receptor 1	Early endosome, Recycling endosome, Cell membrane	Transducer, Membrane, Reference proteome, Cell membrane, Transmembrane helix, Disulfide bond, Phosphoprotein, Transmembrane, Receptor, G-protein coupled receptor, Inflammatory response, Endosome, Glycoprotein	Receptors	GPCR;Rhodopsin			TRUE	CellChatDB v1
CCL7_ACKR2	CCL	CCL7	ACKR2	PMID: 26740381	Secreted Signaling	CCL7 - ACKR2	FALSE	CCL7	Intercrine beta (chemokine CC)	Secreted	Signal, Reference proteome, Pyrrolidone carboxylic acid, Disulfide bond, Secreted, Cytokine, Direct protein sequencing, Chemotaxis, 3D-structure, Inflammatory response, Heparin-binding, Glycoprotein	cytokine	FALSE	ACKR2	G-protein coupled receptor 1	Early endosome, Recycling endosome, Cell membrane	Transducer, Membrane, Reference proteome, Cell membrane, Transmembrane helix, Disulfide bond, Phosphoprotein, Transmembrane, Receptor, G-protein coupled receptor, Inflammatory response, Endosome, Glycoprotein	Receptors	GPCR;Rhodopsin			TRUE	CellChatDB v1
CCL8_ACKR2	CCL	CCL8	ACKR2	PMID: 26740381	Secreted Signaling	CCL8 - ACKR2	FALSE	CCL8	Intercrine beta (chemokine CC)	Secreted	Signal, Reference proteome, Pyrrolidone carboxylic acid, Disulfide bond, Secreted, Cytokine, Direct protein sequencing, Chemotaxis, 3D-structure, Inflammatory response, Heparin-binding	cytokine	FALSE	ACKR2	G-protein coupled receptor 1	Early endosome, Recycling endosome, Cell membrane	Transducer, Membrane, Reference proteome, Cell membrane, Transmembrane helix, Disulfide bond, Phosphoprotein, Transmembrane, Receptor, G-protein coupled receptor, Inflammatory response, Endosome, Glycoprotein	Receptors	GPCR;Rhodopsin			TRUE	CellChatDB v1
CCL7_ACKR1	CCL	CCL7	ACKR1	PMID: 26740381	Secreted Signaling	CCL7 - ACKR1	FALSE	CCL7	Intercrine beta (chemokine CC)	Secreted	Signal, Reference proteome, Pyrrolidone carboxylic acid, Disulfide bond, Secreted, Cytokine, Direct protein sequencing, Chemotaxis, 3D-structure, Inflammatory response, Heparin-binding, Glycoprotein	cytokine	FALSE	ACKR1	G-protein coupled receptor 1	Early endosome, Recycling endosome, Membrane	Transducer, Membrane, Reference proteome, Transmembrane helix, Disulfide bond, Transmembrane, Direct protein sequencing, Receptor, Alternative splicing, G-protein coupled receptor, 3D-structure, Endosome, Blood group antigen, Glycoprotein	Receptors	GPCR;Rhodopsin			TRUE	CellChatDB v1
CCL11_ACKR1	CCL	CCL11	ACKR1	PMID: 26740381	Secreted Signaling	CCL11 - ACKR1	FALSE	CCL11	Intercrine beta (chemokine CC)	Secreted	Signal, Reference proteome, Disulfide bond, Secreted, Direct protein sequencing, Chemotaxis, 3D-structure, Inflammatory response, Cytokine, Glycoprotein	cytokine	FALSE	ACKR1	G-protein coupled receptor 1	Early endosome, Recycling endosome, Membrane	Transducer, Membrane, Reference proteome, Transmembrane helix, Disulfide bond, Transmembrane, Direct protein sequencing, Receptor, Alternative splicing, G-protein coupled receptor, 3D-structure, Endosome, Blood group antigen, Glycoprotein	Receptors	GPCR;Rhodopsin			TRUE	CellChatDB v1
CCL11_ACKR2	CCL	CCL11	ACKR2	PMID: 26740381	Secreted Signaling	CCL11 - ACKR2	FALSE	CCL11	Intercrine beta (chemokine CC)	Secreted	Signal, Reference proteome, Disulfide bond, Secreted, Direct protein sequencing, Chemotaxis, 3D-structure, Inflammatory response, Cytokine, Glycoprotein	cytokine	FALSE	ACKR2	G-protein coupled receptor 1	Early endosome, Recycling endosome, Cell membrane	Transducer, Membrane, Reference proteome, Cell membrane, Transmembrane helix, Disulfide bond, Phosphoprotein, Transmembrane, Receptor, G-protein coupled receptor, Inflammatory response, Endosome, Glycoprotein	Receptors	GPCR;Rhodopsin			TRUE	CellChatDB v1
CCL13_ACKR2	CCL	CCL13	ACKR2	PMID: 26740381	Secreted Signaling	CCL13 - ACKR2	FALSE	CCL13	Intercrine beta (chemokine CC)	Secreted	Signal, Reference proteome, Pyrrolidone carboxylic acid, Disulfide bond, Secreted, Direct protein sequencing, Chemotaxis, 3D-structure, Inflammatory response, Cytokine	cytokine	FALSE	ACKR2	G-protein coupled receptor 1	Early endosome, Recycling endosome, Cell membrane	Transducer, Membrane, Reference proteome, Cell membrane, Transmembrane helix, Disulfide bond, Phosphoprotein, Transmembrane, Receptor, G-protein coupled receptor, Inflammatory response, Endosome, Glycoprotein	Receptors	GPCR;Rhodopsin			TRUE	CellChatDB v1
CCL22_ACKR2	CCL	CCL22	ACKR2	PMID: 26740381	Secreted Signaling	CCL22 - ACKR2	FALSE	CCL22	Intercrine beta (chemokine CC)	Secreted	Secreted, Signal, Reference proteome, Chemotaxis, Disulfide bond, Cytokine, Direct protein sequencing	cytokine	FALSE	ACKR2	G-protein coupled receptor 1	Early endosome, Recycling endosome, Cell membrane	Transducer, Membrane, Reference proteome, Cell membrane, Transmembrane helix, Disulfide bond, Phosphoprotein, Transmembrane, Receptor, G-protein coupled receptor, Inflammatory response, Endosome, Glycoprotein	Receptors	GPCR;Rhodopsin			TRUE	CellChatDB v1
CCL24_ACKR2	CCL	CCL24	ACKR2	PMID: 26740381	Secreted Signaling	CCL24 - ACKR2	FALSE	CCL24	Intercrine beta (chemokine CC)	Secreted	Signal, Reference proteome, Disulfide bond, Secreted, Direct protein sequencing, Chemotaxis, 3D-structure, Inflammatory response, Cytokine, Glycoprotein	cytokine	FALSE	ACKR2	G-protein coupled receptor 1	Early endosome, Recycling endosome, Cell membrane	Transducer, Membrane, Reference proteome, Cell membrane, Transmembrane helix, Disulfide bond, Phosphoprotein, Transmembrane, Receptor, G-protein coupled receptor, Inflammatory response, Endosome, Glycoprotein	Receptors	GPCR;Rhodopsin			TRUE	CellChatDB v1
CCL26_ACKR2	CCL	CCL26	ACKR2	PMID: 26740381	Secreted Signaling	CCL26 - ACKR2	FALSE	CCL26	Intercrine beta (chemokine CC)	Secreted	Signal, Reference proteome, Disulfide bond, Secreted, Direct protein sequencing, Chemotaxis, 3D-structure, Inflammatory response, Cytokine	cytokine	FALSE	ACKR2	G-protein coupled receptor 1	Early endosome, Recycling endosome, Cell membrane	Transducer, Membrane, Reference proteome, Cell membrane, Transmembrane helix, Disulfide bond, Phosphoprotein, Transmembrane, Receptor, G-protein coupled receptor, Inflammatory response, Endosome, Glycoprotein	Receptors	GPCR;Rhodopsin			TRUE	CellChatDB v1
CCL17_ACKR1	CCL	CCL17	ACKR1	PMID: 26740381	Secreted Signaling	CCL17 - ACKR1	FALSE	CCL17	Intercrine beta (chemokine CC)	Secreted	Signal, Reference proteome, Disulfide bond, Secreted, Direct protein sequencing, Chemotaxis, 3D-structure, Inflammatory response, Cytokine	cytokine	FALSE	ACKR1	G-protein coupled receptor 1	Early endosome, Recycling endosome, Membrane	Transducer, Membrane, Reference proteome, Transmembrane helix, Disulfide bond, Transmembrane, Direct protein sequencing, Receptor, Alternative splicing, G-protein coupled receptor, 3D-structure, Endosome, Blood group antigen, Glycoprotein	Receptors	GPCR;Rhodopsin			TRUE	CellChatDB v1
CCL14_ACKR2	CCL	CCL14	ACKR2	PMID: 26740381	Secreted Signaling	CCL14 - ACKR2	FALSE	CCL14	Intercrine beta (chemokine CC)	Secreted	Signal, Reference proteome, Disulfide bond, Secreted, Direct protein sequencing, Chemotaxis, 3D-structure, Inflammatory response, Cytokine	cytokine	FALSE	ACKR2	G-protein coupled receptor 1	Early endosome, Recycling endosome, Cell membrane	Transducer, Membrane, Reference proteome, Cell membrane, Transmembrane helix, Disulfide bond, Phosphoprotein, Transmembrane, Receptor, G-protein coupled receptor, Inflammatory response, Endosome, Glycoprotein	Receptors	GPCR;Rhodopsin			TRUE	CellChatDB v1
CCL17_ACKR2	CCL	CCL17	ACKR2	PMID: 26740381	Secreted Signaling	CCL17 - ACKR2	FALSE	CCL17	Intercrine beta (chemokine CC)	Secreted	Signal, Reference proteome, Disulfide bond, Secreted, Direct protein sequencing, Chemotaxis, 3D-structure, Inflammatory response, Cytokine	cytokine	FALSE	ACKR2	G-protein coupled receptor 1	Early endosome, Recycling endosome, Cell membrane	Transducer, Membrane, Reference proteome, Cell membrane, Transmembrane helix, Disulfide bond, Phosphoprotein, Transmembrane, Receptor, G-protein coupled receptor, Inflammatory response, Endosome, Glycoprotein	Receptors	GPCR;Rhodopsin			TRUE	CellChatDB v1
CXCL1_CXCR1	CXCL	CXCL1	CXCR1	KEGG: hsa04060	Secreted Signaling	CXCL1 - CXCR1	FALSE	CXCL1	Intercrine alpha (chemokine CxC)	Secreted	Signal, Reference proteome, Disulfide bond, Secreted, Growth factor, Direct protein sequencing, 3D-structure, Inflammatory response, Cytokine	cytokine;growth factor	FALSE	CXCR1	G-protein coupled receptor 1	Cell membrane	Transducer, Membrane, Reference proteome, Cell membrane, Transmembrane helix, Disulfide bond, Transmembrane, Receptor, Chemotaxis, G-protein coupled receptor, 3D-structure, Glycoprotein	Receptors	GPCR;Rhodopsin			TRUE	CellChatDB v1
CXCL2_CXCR1	CXCL	CXCL2	CXCR1	KEGG: hsa04060	Secreted Signaling	CXCL2 - CXCR1	FALSE	CXCL2	Intercrine alpha (chemokine CxC)	Secreted	Signal, Reference proteome, Pharmaceutical, Disulfide bond, Secreted, Direct protein sequencing, Chemotaxis, 3D-structure, Inflammatory response, Cytokine	cytokine	FALSE	CXCR1	G-protein coupled receptor 1	Cell membrane	Transducer, Membrane, Reference proteome, Cell membrane, Transmembrane helix, Disulfide bond, Transmembrane, Receptor, Chemotaxis, G-protein coupled receptor, 3D-structure, Glycoprotein	Receptors	GPCR;Rhodopsin			TRUE	CellChatDB v1
CXCL3_CXCR1	CXCL	CXCL3	CXCR1	KEGG: hsa04060	Secreted Signaling	CXCL3 - CXCR1	FALSE	CXCL3	Intercrine alpha (chemokine CxC)	Secreted	Signal, Reference proteome, Disulfide bond, Secreted, Direct protein sequencing, Chemotaxis, Inflammatory response, Cytokine	cytokine	FALSE	CXCR1	G-protein coupled receptor 1	Cell membrane	Transducer, Membrane, Reference proteome, Cell membrane, Transmembrane helix, Disulfide bond, Transmembrane, Receptor, Chemotaxis, G-protein coupled receptor, 3D-structure, Glycoprotein	Receptors	GPCR;Rhodopsin			TRUE	CellChatDB v1
CXCL5_CXCR1	CXCL	CXCL5	CXCR1	KEGG: hsa04060	Secreted Signaling	CXCL5 - CXCR1	FALSE	CXCL5	Intercrine alpha (chemokine CxC)	Secreted	Secreted, Signal, Reference proteome, 3D-structure, Disulfide bond, Cytokine, Direct protein sequencing	cytokine	FALSE	CXCR1	G-protein coupled receptor 1	Cell membrane	Transducer, Membrane, Reference proteome, Cell membrane, Transmembrane helix, Disulfide bond, Transmembrane, Receptor, Chemotaxis, G-protein coupled receptor, 3D-structure, Glycoprotein	Receptors	GPCR;Rhodopsin			TRUE	CellChatDB v1
CXCL6_CXCR1	CXCL	CXCL6	CXCR1	KEGG: hsa04060	Secreted Signaling	CXCL6 - CXCR1	FALSE	CXCL6	Intercrine alpha (chemokine CxC)	Secreted	Signal, Reference proteome, Disulfide bond, Antibiotic, Secreted, Cytokine, Antimicrobial, Direct protein sequencing, Chemotaxis, Heparin-binding	cytokine	FALSE	CXCR1	G-protein coupled receptor 1	Cell membrane	Transducer, Membrane, Reference proteome, Cell membrane, Transmembrane helix, Disulfide bond, Transmembrane, Receptor, Chemotaxis, G-protein coupled receptor, 3D-structure, Glycoprotein	Receptors	GPCR;Rhodopsin			TRUE	CellChatDB v1
CXCL8_CXCR1	CXCL	CXCL8	CXCR1	KEGG: hsa04060	Secreted Signaling	CXCL8 - CXCR1	FALSE	CXCL1	Intercrine beta (chemokine CC)	Secreted	Signal, Reference proteome, Disulfide bond, Secreted, Direct protein sequencing, Chemotaxis, 3D-structure, Inflammatory response, Cytokine	cytokine	FALSE	CXCR1	G-protein coupled receptor 1	Cell membrane	Transducer, Membrane, Reference proteome, Cell membrane, Transmembrane helix, Disulfide bond, Transmembrane, Receptor, Chemotaxis, G-protein coupled receptor, 3D-structure, Glycoprotein	Receptors	GPCR;Rhodopsin			TRUE	CellChatDB v1
CXCL1_CXCR2	CXCL	CXCL1	CXCR2	KEGG: hsa04060	Secreted Signaling	CXCL1 - CXCR2	FALSE	CXCL1	Intercrine alpha (chemokine CxC)	Secreted	Signal, Reference proteome, Disulfide bond, Secreted, Growth factor, Direct protein sequencing, 3D-structure, Inflammatory response, Cytokine	cytokine;growth factor	FALSE	CXCR2	G-protein coupled receptor 1	Cell membrane	Transducer, Membrane, Reference proteome, Cell membrane, Transmembrane helix, Disulfide bond, Phosphoprotein, Transmembrane, Receptor, Chemotaxis, G-protein coupled receptor, 3D-structure, Glycoprotein	Receptors	GPCR;Rhodopsin			TRUE	CellChatDB v1
CXCL2_CXCR2	CXCL	CXCL2	CXCR2	KEGG: hsa04060	Secreted Signaling	CXCL2 - CXCR2	FALSE	CXCL2	Intercrine alpha (chemokine CxC)	Secreted	Signal, Reference proteome, Pharmaceutical, Disulfide bond, Secreted, Direct protein sequencing, Chemotaxis, 3D-structure, Inflammatory response, Cytokine	cytokine	FALSE	CXCR2	G-protein coupled receptor 1	Cell membrane	Transducer, Membrane, Reference proteome, Cell membrane, Transmembrane helix, Disulfide bond, Phosphoprotein, Transmembrane, Receptor, Chemotaxis, G-protein coupled receptor, 3D-structure, Glycoprotein	Receptors	GPCR;Rhodopsin			TRUE	CellChatDB v1
CXCL3_CXCR2	CXCL	CXCL3	CXCR2	KEGG: hsa04060	Secreted Signaling	CXCL3 - CXCR2	FALSE	CXCL3	Intercrine alpha (chemokine CxC)	Secreted	Signal, Reference proteome, Disulfide bond, Secreted, Direct protein sequencing, Chemotaxis, Inflammatory response, Cytokine	cytokine	FALSE	CXCR2	G-protein coupled receptor 1	Cell membrane	Transducer, Membrane, Reference proteome, Cell membrane, Transmembrane helix, Disulfide bond, Phosphoprotein, Transmembrane, Receptor, Chemotaxis, G-protein coupled receptor, 3D-structure, Glycoprotein	Receptors	GPCR;Rhodopsin			TRUE	CellChatDB v1
CXCL5_CXCR2	CXCL	CXCL5	CXCR2	KEGG: hsa04060	Secreted Signaling	CXCL5 - CXCR2	FALSE	CXCL5	Intercrine alpha (chemokine CxC)	Secreted	Secreted, Signal, Reference proteome, 3D-structure, Disulfide bond, Cytokine, Direct protein sequencing	cytokine	FALSE	CXCR2	G-protein coupled receptor 1	Cell membrane	Transducer, Membrane, Reference proteome, Cell membrane, Transmembrane helix, Disulfide bond, Phosphoprotein, Transmembrane, Receptor, Chemotaxis, G-protein coupled receptor, 3D-structure, Glycoprotein	Receptors	GPCR;Rhodopsin			TRUE	CellChatDB v1
CXCL6_CXCR2	CXCL	CXCL6	CXCR2	KEGG: hsa04060	Secreted Signaling	CXCL6 - CXCR2	FALSE	CXCL6	Intercrine alpha (chemokine CxC)	Secreted	Signal, Reference proteome, Disulfide bond, Antibiotic, Secreted, Cytokine, Antimicrobial, Direct protein sequencing, Chemotaxis, Heparin-binding	cytokine	FALSE	CXCR2	G-protein coupled receptor 1	Cell membrane	Transducer, Membrane, Reference proteome, Cell membrane, Transmembrane helix, Disulfide bond, Phosphoprotein, Transmembrane, Receptor, Chemotaxis, G-protein coupled receptor, 3D-structure, Glycoprotein	Receptors	GPCR;Rhodopsin			TRUE	CellChatDB v1
CXCL8_CXCR2	CXCL	CXCL8	CXCR2	KEGG: hsa04060	Secreted Signaling	CXCL8 - CXCR2	FALSE	CXCL8	Intercrine beta (chemokine CC)	Secreted	Signal, Reference proteome, Disulfide bond, Secreted, Direct protein sequencing, Chemotaxis, 3D-structure, Inflammatory response, Cytokine	cytokine	FALSE	CXCR2	G-protein coupled receptor 1	Cell membrane	Transducer, Membrane, Reference proteome, Cell membrane, Transmembrane helix, Disulfide bond, Phosphoprotein, Transmembrane, Receptor, Chemotaxis, G-protein coupled receptor, 3D-structure, Glycoprotein	Receptors	GPCR;Rhodopsin			TRUE	CellChatDB v1
PPBP_CXCR2	CXCL	PPBP	CXCR2	KEGG: hsa04060	Secreted Signaling	PPBP - CXCR2	FALSE	PPBP	Intercrine alpha (chemokine CxC)	Secreted	Signal, Reference proteome, Disulfide bond, Antibiotic, Secreted, Mitogen, Antimicrobial, Direct protein sequencing, Growth factor, Cleavage on pair of basic residues, Chemotaxis, 3D-structure, Cytokine	cytokine;growth factor	FALSE	CXCR2	G-protein coupled receptor 1	Cell membrane	Transducer, Membrane, Reference proteome, Cell membrane, Transmembrane helix, Disulfide bond, Phosphoprotein, Transmembrane, Receptor, Chemotaxis, G-protein coupled receptor, 3D-structure, Glycoprotein	Receptors	GPCR;Rhodopsin			TRUE	CellChatDB v1
PF4V1_CXCR3	CXCL	PF4V1	CXCR3	KEGG: hsa04060	Secreted Signaling	PF4V1 - CXCR3	FALSE	PF4V1	Intercrine alpha (chemokine CxC)	Secreted	Signal, Reference proteome, Disulfide bond, Secreted, Cytokine, Direct protein sequencing, 3D-structure, Heparin-binding, Proteoglycan, Glycoprotein			CXCR3	G-protein coupled receptor 1	Cell membrane	Transducer, Membrane, Reference proteome, Cell membrane, Transmembrane helix, Disulfide bond, Sulfation, Transmembrane, Apoptosis, Receptor, Angiogenesis, Chemotaxis, Alternative splicing, G-protein coupled receptor, Glycoprotein	Receptors	GPCR;Rhodopsin			TRUE	CellChatDB v1
CXCL9_CXCR3	CXCL	CXCL9	CXCR3	KEGG: hsa04060	Secreted Signaling	CXCL9 - CXCR3	FALSE	CXCL9	Intercrine alpha (chemokine CxC)	Secreted	Secreted, Signal, Reference proteome, Disulfide bond, Inflammatory response, Cytokine, Direct protein sequencing	cytokine	FALSE	CXCR3	G-protein coupled receptor 1	Cell membrane	Transducer, Membrane, Reference proteome, Cell membrane, Transmembrane helix, Disulfide bond, Sulfation, Transmembrane, Apoptosis, Receptor, Angiogenesis, Chemotaxis, Alternative splicing, G-protein coupled receptor, Glycoprotein	Receptors	GPCR;Rhodopsin			TRUE	CellChatDB v1
CXCL10_CXCR3	CXCL	CXCL10	CXCR3	KEGG: hsa04060	Secreted Signaling	CXCL10 - CXCR3	FALSE	CXCL10	Intercrine alpha (chemokine CxC)	Secreted	Signal, Reference proteome, Disulfide bond, Secreted, Direct protein sequencing, Chemotaxis, 3D-structure, Citrullination, Inflammatory response, Cytokine	cytokine	FALSE	CXCR3	G-protein coupled receptor 1	Cell membrane	Transducer, Membrane, Reference proteome, Cell membrane, Transmembrane helix, Disulfide bond, Sulfation, Transmembrane, Apoptosis, Receptor, Angiogenesis, Chemotaxis, Alternative splicing, G-protein coupled receptor, Glycoprotein	Receptors	GPCR;Rhodopsin			TRUE	CellChatDB v1
CXCL11_CXCR3	CXCL	CXCL11	CXCR3	KEGG: hsa04060	Secreted Signaling	CXCL11 - CXCR3	FALSE	CXCL11	Intercrine alpha (chemokine CxC)	Secreted	Signal, Reference proteome, Disulfide bond, Secreted, Direct protein sequencing, Chemotaxis, 3D-structure, Citrullination, Inflammatory response, Cytokine	cytokine	FALSE	CXCR3	G-protein coupled receptor 1	Cell membrane	Transducer, Membrane, Reference proteome, Cell membrane, Transmembrane helix, Disulfide bond, Sulfation, Transmembrane, Apoptosis, Receptor, Angiogenesis, Chemotaxis, Alternative splicing, G-protein coupled receptor, Glycoprotein	Receptors	GPCR;Rhodopsin			TRUE	CellChatDB v1
CXCL13_CXCR3	CXCL	CXCL13	CXCR3	KEGG: hsa04060	Secreted Signaling	CXCL13 - CXCR3	FALSE	CXCL13	Intercrine alpha (chemokine CxC)	Secreted	Signal, Reference proteome, Disulfide bond, Secreted, Chemotaxis, 3D-structure, Inflammatory response, Cytokine	cytokine	FALSE	CXCR3	G-protein coupled receptor 1	Cell membrane	Transducer, Membrane, Reference proteome, Cell membrane, Transmembrane helix, Disulfide bond, Sulfation, Transmembrane, Apoptosis, Receptor, Angiogenesis, Chemotaxis, Alternative splicing, G-protein coupled receptor, Glycoprotein	Receptors	GPCR;Rhodopsin			TRUE	CellChatDB v1
PF4_CXCR3	CXCL	PF4	CXCR3	KEGG: hsa04060	Secreted Signaling	PF4 - CXCR3	FALSE	PF4	Intercrine alpha (chemokine CxC)	Secreted	Signal, Reference proteome, Disulfide bond, Secreted, Phosphoprotein, Cytokine, Direct protein sequencing, Chemotaxis, 3D-structure, Heparin-binding	cytokine	FALSE	CXCR3	G-protein coupled receptor 1	Cell membrane	Transducer, Membrane, Reference proteome, Cell membrane, Transmembrane helix, Disulfide bond, Sulfation, Transmembrane, Apoptosis, Receptor, Angiogenesis, Chemotaxis, Alternative splicing, G-protein coupled receptor, Glycoprotein	Receptors	GPCR;Rhodopsin			TRUE	CellChatDB v1
CXCL12_CXCR4	CXCL	CXCL12	CXCR4	KEGG: hsa04060	Secreted Signaling	CXCL12 - CXCR4	FALSE	CXCL12	Intercrine alpha (chemokine CxC)	Secreted	Signal, Reference proteome, Host-virus interaction, Disulfide bond, Secreted, Growth factor, Alternative splicing, Chemotaxis, 3D-structure, Cytokine	cytokine;growth factor	FALSE	CXCR4	G-protein coupled receptor 1	Late endosome, Early endosome, Lysosome, Cell membrane, Cell junction	Membrane, Host-virus interaction, Disulfide bond, Transmembrane, Host cell receptor for virus entry, Receptor, Alternative splicing, Glycoprotein, Lysosome, Disease variant, Transducer, Reference proteome, Cell membrane, Transmembrane helix, Phosphoprotein, Sulfation, G-protein coupled receptor, Isopeptide bond, 3D-structure, Cell junction, Endosome, Proteoglycan, Ubl conjugation	Receptors	GPCR;Rhodopsin			TRUE	CellChatDB v1
CXCL11_ACKR3	CXCL	CXCL11	ACKR3	KEGG: hsa04060	Secreted Signaling	CXCL11 - ACKR3	FALSE	CXCL11	Intercrine alpha (chemokine CxC)	Secreted	Signal, Reference proteome, Disulfide bond, Secreted, Direct protein sequencing, Chemotaxis, 3D-structure, Citrullination, Inflammatory response, Cytokine	cytokine	FALSE	ACKR3	G-protein coupled receptor 1	Early endosome, Recycling endosome, Cell membrane	Membrane, Host-virus interaction, Disulfide bond, Transmembrane, Receptor, Glycoprotein, Transducer, Disease variant, Developmental protein, Reference proteome, Cell membrane, Transmembrane helix, Phosphoprotein, G-protein coupled receptor, 3D-structure, Cell adhesion, Endosome, Ubl conjugation	Receptors	GPCR;Rhodopsin			TRUE	CellChatDB v1
CXCL12_ACKR3	CXCL	CXCL12	ACKR3	KEGG: hsa04060	Secreted Signaling	CXCL12 - ACKR3	FALSE	CXCL12	Intercrine alpha (chemokine CxC)	Secreted	Signal, Reference proteome, Host-virus interaction, Disulfide bond, Secreted, Growth factor, Alternative splicing, Chemotaxis, 3D-structure, Cytokine	cytokine;growth factor	FALSE	ACKR3	G-protein coupled receptor 1	Early endosome, Recycling endosome, Cell membrane	Membrane, Host-virus interaction, Disulfide bond, Transmembrane, Receptor, Glycoprotein, Transducer, Disease variant, Developmental protein, Reference proteome, Cell membrane, Transmembrane helix, Phosphoprotein, G-protein coupled receptor, 3D-structure, Cell adhesion, Endosome, Ubl conjugation	Receptors	GPCR;Rhodopsin			TRUE	CellChatDB v1
CXCL13_CXCR5	CXCL	CXCL13	CXCR5	KEGG: hsa04060	Secreted Signaling	CXCL13 - CXCR5	FALSE	CXCL13	Intercrine alpha (chemokine CxC)	Secreted	Signal, Reference proteome, Disulfide bond, Secreted, Chemotaxis, 3D-structure, Inflammatory response, Cytokine	cytokine	FALSE	CXCR5	G-protein coupled receptor 1	Cell membrane	Transducer, Membrane, Reference proteome, B-cell activation, Cell membrane, Transmembrane helix, Disulfide bond, Transmembrane, Receptor, Alternative splicing, G-protein coupled receptor, Glycoprotein	Receptors	GPCR;Rhodopsin			TRUE	CellChatDB v1
CXCL16_CXCR6	CXCL	CXCL16	CXCR6	KEGG: hsa04060	Secreted Signaling	CXCL16 - CXCR6	FALSE	CXCL16	Intercrine alpha (chemokine CxC)	Cell membrane, Secreted	Membrane, Signal, Reference proteome, Cell membrane, Transmembrane helix, Disulfide bond, Secreted, Transmembrane, Chemotaxis, Cytokine, Glycoprotein	cytokine	TRUE	CXCR6	G-protein coupled receptor 1	Cell membrane	Transducer, Membrane, Reference proteome, Cell membrane, Transmembrane helix, Disulfide bond, Transmembrane, Receptor, G-protein coupled receptor, Glycoprotein	Receptors	GPCR;Rhodopsin			TRUE	CellChatDB v1
